# Supplementary material for: A High-Density Simple Sequence Repeat-Based Genetic Linkage Map of Switchgrass
Source: G3 (Bethesda). 2012 Mar 1;2(3):357–70. doi: 10.1534/g3.111.001503 (PMC3291506; doi:10.1534/g3.111.001503)
Supplement: Supporting Information [file supp_2.3.357_FileS1.txt]

; Thu, 22 Dec 2011, 17:19:34

name = 21
popt = CP
nloc = 506
nind = 139

PVAAG-3355/3356 <hkxhk>  (hh,hk,kk) ; 1
  hk kk hk kk hh  hk hk kk hk hk  hh hh hk hh hk  hk kk hk hh kk  hk hh kk kk hh  kk hk kk hk hh  hh kk hk hk hk  hk hk hk hh kk  hh hh hk hk kk  kk hh hk hk hk
  kk hk hh hh hk  kk hh hk hk hk  hk kk kk hk hk  hk hk hh kk hk  kk kk hh hh hk  hh hh kk hk hk  hh kk hk kk hk  hk hh hh hk hk  hk kk kk hk kk  kk hk hh hk kk
  hh kk kk hk hk  hh hk hh kk hh  hk hk hh hk kk  hk hh kk hk hk  hk kk hh hk hk  kk hh hk hh kk  hk hk hh hk kk  hk kk hk kk
PVGA-1843/1844 <hkxhk>  (hh,hk,kk) ; 2
  hk kk hk hk hh  hh kk hk hh hk  hk hh hh hh hk  hk hk hh hh hk  hh hk hh kk hk  hh hk hh hk kk  hk hk hk hk hk  kk hk hk hk hh  hh hk kk hk hh  hh kk hh hk hh
  hk kk hk hk hk  hh hk hh kk hk  hk hk hh kk hk  kk hk hh hh hk  hk hk hk hk hk  hk hk hk hk hk  kk kk hh hh kk  hh kk hh hk hk  hk kk hh hh hk  kk hk hh hk hk
  hh hk hh kk hk  kk hk kk kk hk  hh hk hh kk hk  hk hh hk hk hk  hh hh hk hk hk  hh hh hk kk kk  hk hk hk hk hk  hk hk hk hk
PVAAG-2869/2870 <hkxhk>  (hh,hk,kk) ; 3
  hk hk hk hh kk  hk kk kk hk hk  hk hk hk kk hh  hh hk hh hk kk  hk hh hk hh hh  hk hh hk hk hk  hk kk kk hh hk  hh hk hk hk hh  hk hh hk hk kk  kk hk kk kk kk
  hh hk hk hk hk  hk hk hh hk kk  hh hk hh kk kk  hh kk hk hk hk  hh hk kk hk kk  hk hh hk hk hk  -- hh hk hk hk  hk hk hk kk hh  hk kk kk kk kk  hk hk kk hk hk
  hk hk hh hk hh  hh hk kk hk kk  kk hk kk hk hk  kk hk kk hk hk  hk hk hk hk hk  hh kk hk hk hk  hk kk hk hh hk  hk hk hk hk
PVAAG-3365/3366 <hkxhk>  (hh,hk,kk) ; 4
  hk kk kk kk kk  hh kk hk hk hh  hk hh hk hk hh  kk hk hk hk hk  hk hh hk hk hk  kk hh hk hh hk  hk hk hh hh hk  hk kk hk kk hk  hk hk hk hh hk  hk hh hk hk hk
  hk kk hk hh hk  hh kk hh kk hh  hh hk hk hh hk  kk hk hh kk hk  hh hk hk hk kk  kk hk kk kk hk  hh hk hh kk hk  hh hk kk hh hk  hk hk hk hk hk  hk kk kk kk hh
  kk hk hk kk hk  hh hk hk hk kk  kk hk hh hh hk  hk hk hk kk kk  hh hk hk hk hk  hk kk hk hh kk  kk hk hk kk kk  hh hk kk hk
PVGA-1925/1926 <hkxhk>  (hh,hk,kk) ; 5
  hk kk hk kk hh  hh hh hk hk kk  hk hk hk kk hh  hk kk hh hk hk  hk hh hh kk hk  hh hh kk hh kk  hh kk kk hk kk  hk hk kk hh hk  kk hk hh hh hh  hk hk hh hk hk
  hk hh hk hk hh  hk hh hk hk hk  hk hk hk hh hk  kk hk hk hh kk  hh hh kk hh hk  hk hh kk hk hh  hk hk hk hk hk  hk hk hk hk kk  hk hk kk hk hh  hh hk hk hk hh
  kk hh hk hk hk  kk hk hh kk hh  hh kk hk hk hh  hk hk hh hk hk  hh hk kk hk hh  hk hh hh hh hh  hh hk kk hh hk  hk hk hk hk
PVCAG-2167/2168 <hkxhk>  (hh,hk,kk) ; 6
  hk hh hk hk hk  kk kk hk kk kk  hk kk kk hk hh  kk kk hk hk hk  kk hk hh kk hk  hk hk hk hh kk  hh hk kk kk hh  hk hk hk kk kk  hk hk hh hk hh  kk hk hk hh hk
  hk hk kk hh hk  hk hh hh kk hk  hh hh hk kk kk  hk kk hh hk hh  kk hh hk hk hk  hk hk hh hh hk  kk hk hk hh kk  hk hh hh hh hk  hk kk hh hh hk  hk hk hh hk hk
  hh kk hh hk hk  hh hk hk hk hk  kk hk kk hk hh  hk kk hk hh hh  kk kk hk hk kk  hk kk hk hk hk  hk hk hk hk hk  hh kk hk hk
PVCAG-2389/2390 <hkxhk>  (hh,hk,kk) ; 7
  hk hh hk hk hk  kk kk hk kk kk  hk kk kk hk hh  kk kk hk hk hk  kk hk hh kk hk  hk hk hk hh kk  hh hk kk kk hh  hk hk hk hk kk  hk hk hh hk hh  kk hk hk hh hk
  hk hk hk hh hk  hk hh hh kk hk  hh hh hk kk kk  hk kk hh hk hh  kk hh hk hk hk  hk kk hk hh hk  hh hk hk hh kk  hk hh hh hh hk  hk kk hh hh hk  hk hk hh hk hk
  hh kk hk hk hk  hh hk hk hk hk  kk hk kk hk hh  hk kk hk hh hh  kk kk hk hk kk  hk kk hk hk hk  hk hk hk hk hk  hk kk hk hk
PVAAG-3343/3344 <hkxhk>  (hh,hk,kk) ; 8
  hk kk kk kk kk  hh kk hk hk hh  hk hh hk hk hh  kk hk hk hk hk  hk hh hk hk hk  kk hh hk hh hk  hk hk hh hh hk  hk kk hk kk hk  hk hk hk hh hk  hk hh hk hk hk
  hk kk hk hh hk  hh kk hh kk hh  hh hk hk hh hk  kk hk hh kk hk  hh hk hk hk kk  kk hk kk kk hk  hh hk hh kk hk  hh hk kk hh hk  hk hk hk hk hk  hk kk kk kk hh
  kk hk hk kk hk  hh hk hk hk kk  kk hk hh hh hk  hk hk hk kk kk  hh hk hk hk hk  hk kk hk hh kk  kk hk hk kk kk  hh hk kk hk
PVAAG-3149/3150 <hkxhk>  (hh,hk,kk) ; 9
  hk kk kk kk kk  hh kk hk hk hh  hk hh hk hk hh  kk hk hk hk hk  hk hh hk hk hk  kk hh hk hh hk  hk hk hh hh hk  hk kk hk kk hk  hk hk hk hh hk  hk hh hk hk hk
  hk kk hk hh hk  hh kk hh kk hh  hh hk hk hh hk  kk hk hh kk hk  hh hk hk hk kk  kk hk kk kk hk  hh hk hh kk hk  hh hk kk hh hk  hk hk hk hk hk  hk kk kk kk hh
  kk hk hk kk hk  hh hk hk hk kk  kk hk hh hh hk  hk hk hk kk kk  hh hk hk hk hk  hk kk hk hh kk  kk hk hk kk kk  hh hk kk hk
PVGA-1963/1964 <hkxhk>  (hh,hk,kk) ; 10
  hk kk kk kk kk  kk kk hk hk hk  hk kk hk kk kk  kk kk hk hk kk  kk hh hk hk hk  kk hk hk kk kk  hh hk hk hh hk  hh kk kk hk hk  kk hk hk hk hk  hk hh hk hk hk
  kk hk hk kk hh  hh hk hh kk hk  hh hh hh hk kk  kk hk hk hk kk  hk hk hk kk kk  hk hh kk hk hh  hk hk hh hk hk  hh hh hk hh kk  kk hh hk hk kk  hh kk kk hk kk
  hk hk kk kk hk  hk hk hk hh kk  kk hk hk hk hk  hk hk hk hk hh  hk hk kk hk hk  hh hk hk hh kk  hk kk kk kk hk  hh hk hh kk
PVAAG-2895/2896 <hkxhk>  (hh,hk,kk) ; 11
  hk kk kk kk kk  hh kk hk hk hh  hk hh hk hk hh  kk hk hk hk hk  hk hh hk hk hk  kk hh hk hh hk  hk hk hh hh hk  hk kk hk kk hk  hk hk hk hh hk  hk hh hk hk hk
  hk kk hk hh hk  hh kk hh kk hh  hh hk hk hh hk  kk hk hh kk hk  hh hk hk hk kk  kk hk kk kk hk  hh hk hh kk hk  hh hk kk hh hk  hk hk hk hk hk  hk kk kk kk hh
  kk hk hk kk hk  hh hk hk hk kk  kk hk hh hh hk  hk hk hk kk kk  hh hk hk hk hk  hk kk hk hh kk  kk hk hk kk kk  hh hk kk hk
PVAAG-3297/3298_320 <hkxhk>  (hh,hk,kk) ; 12
  hk kk kk kk kk  hh kk hk hk hh  hk hh hk hk hh  kk hk hk hk hk  hk -- hk hk hk  kk hh hk hh hk  hk hk hh hh hk  hk kk hk -- hk  hk -- hk hh hk  hk hh hk hk hk
  hk kk hk hh hk  hh kk hh kk hh  hh hk hk hh hk  kk hk hh kk hk  hh hk hk hk kk  kk hk kk kk hk  hh hk hh kk hk  hh hk kk hh hk  hk hk hk hk hk  hk kk kk kk hh
  kk hk hk kk hk  hh hk hk hk kk  kk hk -- hh hk  -- hk hk kk kk  hh hk hk hk hk  hk kk hk hh kk  kk hk hk kk kk  hh hk kk hk
PVAAG-3297/3298_260 <hkxhk>  (hh,hk,kk) ; 13
  hk kk kk kk hk  hh kk hk hk hh  hk hh hk hk hh  kk hk hk hk hk  hk hh hk -- hk  kk hh hk hk hk  hk hh hh hh hk  hk kk hk kk kk  hk hk hk hh hk  hk hh hk hk hk
  hk kk hh hh hk  hh kk kk kk hh  hh hk hk hh hk  kk kk kk hk hk  hh hk hk hk kk  kk hk kk kk hk  hh hk hh kk hk  hh hk kk hh hk  hk hk hk hk hk  hk kk kk kk hh
  kk hk hk kk hk  hh hk hk hk kk  kk kk hh hh hk  hk kk hk kk kk  kk kk hk hk hk  hk hk -- -- kk  kk hk hk kk kk  hh hk kk hk
PVCAG-2289/2290 <hkxhk>  (hh,hk,kk) ; 14
  hk kk hk kk kk  kk hk hh hh hk  hk hh hk hk hk  hh hk hk hh hh  hk hk hh hh hk  hh hk hk hh hh  hk hk hk kk hk  kk hh kk hk kk  hh hk hh kk hk  hh hk hk kk hk
  hk hk hk hh hk  kk hk hk hk kk  hh hk hk hk kk  hh hk kk kk kk  hh hh hk hk hh  hk hk hk hk kk  hk hk hk hh hh  kk hk kk kk hk  hk hk hk hk hk  kk kk kk kk kk
  kk hk kk hk hk  kk kk kk hk hk  hk hh hk kk hk  hk hk kk kk hh  hk hk hk kk hh  kk kk kk hk hk  hk hk hk hk hh  kk hk kk hk
PVGA-1729/1730 <hkxhk>  (hh,hk,kk) ; 15
  hh hk -- -- hk  kk hk hk hk kk  hk kk -- -- kk  hk hk hk hk hk  hk hk hk hk hh  hk hh kk kk hk  hk kk kk -- hk  -- hh kk hh --  kk hk hk kk --  hk hk -- hk hk
  hk hk hh kk hk  kk hh kk hk kk  hh hk hk kk kk  hh hk hk hk hk  kk hk hk hk hh  hh hk hh hh hk  kk hk hk hh kk  kk hh hk kk kk  hk kk hk hk hk  hk hk hk hh kk
  hh kk hk hk hk  kk kk hk hk hk  hk hk kk kk hk  hk hk hk hh hh  kk hk hk hk hk  hk hk kk hk hk  hh kk kk hh hk  hk hk hh kk
PVGA-1485/1486 <hkxhk>  (hh,hk,kk) ; 16
  hh hk kk hh hk  kk hk hk hk kk  hk kk kk hk kk  hk hk hk hk hk  -- hk hk hk hk  hh -- kk kk hk  hk kk kk kk hk  hk hh kk hh hk  kk hk hh kk hk  hk hk hk hk hk
  hk -- hh kk hk  kk hh kk hk kk  hh hk hk kk hk  hh hk hk hk hk  kk hk hk hk hh  hh hk hh hh hk  -- hk hk hh hk  kk hh hk kk kk  hk kk hk hk hk  hk hk hk hh kk
  hh kk hk hk hk  kk kk hk hk hk  hk hk kk kk hk  hk hk hk hh hh  kk hk hk hk hk  hk hk kk hk hk  hk kk hk hh hk  hk hk hh kk
PVAAG-3319/3320 <hkxhk>  (hh,hk,kk) ; 17
  hk -- hh hk hh  kk hh hh hk hh  kk hk hh kk hh  hk hk kk kk hh  hk hk kk kk kk  hk kk hk hk hh  kk kk hh kk hh  hk hh hk hh hk  kk hk hk hk hh  hh hk hk hk hh
  hk hk hk hh kk  hk hh kk hk hk  kk hk kk hh kk  kk hk hh hk hk  kk hh hh kk hh  kk kk hk hh hk  hk -- hk hk hk  hh hk hk kk kk  kk hk hk hk hk  hh hk hk hh hk
  hk hh hk hk hk  hk kk hh hk hk  kk hk hk hk kk  hh hk hk hk hk  hh hk hh hk hh  kk hk hh kk hk  hk kk hh kk hk  hk hk hh kk
PVGA-1513/1514 <hkxhk>  (hh,hk,kk) ; 18
  hh hk hh hh hh  hk kk hk hk hk  hk -- kk hk kk  kk hk hk hh hk  hk hk hk hk hh  hk hk hh hh hk  hh hk hk hk kk  hk hk hk kk hk  hk hk hk hk --  hk hk kk hh hk
  kk hk hk hh hk  hk hk hh hk kk  -- hh hk hk hh  kk kk kk hh hk  hk kk hk hh hh  kk kk hk hk hk  kk hh hh hk hk  hh hk hh hk hk  hk hk hk kk kk  hk hk hk kk hh
  hk kk hk kk hk  hh kk hk hk hk  hk hh kk hh hh  hk hk kk hk hh  hh kk hk kk kk  -- hk hk hh hk  hh kk kk hk hk  hh hk hk hh
PVCA-179/180 <hkxhk>  (hh,hk,kk) ; 19
  hk hh hk hk hk  hk hk hk hk hh  hh hk hk hk hk  hk hk hk kk kk  hk hk kk hk hk  hk kk hk hk hk  kk hk hk kk kk  hk hk hh kk kk  hh hk kk kk kk  hk hk kk hk kk
  hk kk hk kk kk  hh hk hk hk hk  hh kk kk hk hk  hh kk hh kk hh  hh hk hh kk hh  kk hk hh kk kk  hk kk hh hh hk  kk kk hk hk hh  kk hk kk hk kk  kk hh kk hk kk
  hk hk hk kk hk  hk hk kk hk kk  kk hh hk hk hk  kk hk kk hk hk  hk hk hk hk hk  hk hk kk hk kk  kk kk hk hk hk  hk hk hk hk
PVCA-415/416 <hkxhk>  (hh,hk,kk) ; 20
  hh kk hk hh hh  hk hk hh hk kk  hk kk hk hh hh  hk kk kk hh hh  kk hk kk hh kk  hk kk hh hh hk  hk hk hk hk hk  hh hk hk hh hk  kk hk hk hk kk  hh hk kk hk hk
  hk kk hk hk kk  hk kk hk hk hk  hk kk hk hk kk  hk hh hk hh kk  kk hh hk kk kk  hk hk hh hh hk  hk hh hk hk hk  hk hk hk hk kk  hh hh hh hk hk  hk hk hh kk hk
  hk kk hk hk hk  hk hk hk kk hk  hh hh hk kk kk  hh hk kk hh hk  hh kk hk hk hk  kk hh hk hh hh  hk hk hk hk hk  hk hk hk hk
PVAAG-3029/3030 <hkxhk>  (hh,hk,kk) ; 21
  hk hk hh hk --  kk hh hk hk hk  kk kk hk kk hh  hk hk kk kk hh  hk hk kk kk kk  hk kk hk hk hh  kk kk hh kk hh  hk hk hk hh hk  kk hk hk hk hh  hk hk hk hk hh
  -- hk hk hh kk  hk hh kk -- hk  hk hk kk hh kk  kk hk hh hk kk  kk hk hh kk hh  kk kk hk hh hk  hk hk hk hk hk  hh hk hk kk kk  kk hk hk hk hh  hk hk kk hh hk
  hk hh hk hh hk  hk kk hk hk hk  hk hk hk hk kk  hh hk hk hk hk  hh hk hh hk hh  kk hk hh kk hk  hk kk -- kk hk  hk hk hh hk
PVAAG-3017/3018 <hkxhk>  (hh,hk,kk) ; 22
  hk hk hk hk hk  kk hk hh hh kk  hk hk hk hh hh  hh hk hk hh hk  hh hh hk hh hh  kk kk hk hh hk  hk kk hh hk hh  hk hh hh kk hh  hk hk hk hh kk  hk hk kk kk hk
  hk hk hk hk hh  hh hk hh hh hk  hh hh hk hk hh  hk hk hk kk hk  hk hh hk hh hk  kk hh hk hh hk  hk hk hk hh hk  hk hh kk kk kk  hk hk kk hh hk  hh hk hk hh hh
  hk hk kk hh hh  hk kk hh hh hh  hk hk hk kk hk  kk hh kk hk hh  hk hh hk hk hk  hk hh hh hk hh  hk hh -- hk hh  hh hh hk hk
PVAAG-2987/2988 <hkxhk>  (hh,hk,kk) ; 23
  hk hh hk hk kk  hk kk hk hk hh  hk hk hk hh kk  hk hh hk hk hk  hk kk kk hk hk  kk kk hh kk hh  kk hh hh hk hh  hk hh hh kk hk  hh hk kk kk kk  hk hk kk hk hk
  hk kk hh hk kk  hk kk hk hk hk  hk hk hk kk hk  hh hk hk kk hh  kk kk hh kk hk  hk kk hh hk kk  hk hk hh hh hk  kk kk hk hk hh  hk hk hh hk kk  kk hk hk hk kk
  hh kk hk hk hk  hk hk hk hh kk  kk hh hk hk kk  hk hk kk hk hk  kk hk hh hk kk  hk kk kk kk kk  kk hk -- kk hk  hh hk hk hk
PVAAG-2979/2980 <hkxhk>  (hh,hk,kk) ; 24
  -- hk kk hh hh  hk hk hk kk hk  hk kk -- -- hk  hk kk hk hk kk  kk hh hk kk kk  hk kk hh hk kk  kk kk hk hk hk  hk hh hk hh hk  hk kk hh kk hk  kk kk hk hh hk
  hk hk hk hh hk  hk hh hk hk kk  hk kk hk hk hk  hh hk hk kk hh  kk hk kk hk kk  hk hk hh hk hh  kk hk hk kk hk  hh hk hk hh hk  hk hk hk kk hk  hh hh hh hk hk
  hh kk hh kk kk  hh hh hh hk hk  hk kk hk hh hk  kk hh hh hh kk  hh hk kk hh hk  hh hh hk hk hk  kk kk -- hk hk  hh hk hk hk
PVAAG-3051/3052 <hkxhk>  (hh,hk,kk) ; 25
  hh hh kk hk hh  kk hh hk hh hk  hk kk kk hh hh  hk kk hk hh hk  hk hh kk kk hk  hh hh kk kk hk  hk hk hk hh kk  kk hk hh hh hh  kk hh kk hk kk  kk hk hh hk kk
  hk hh hk kk hh  hh hk kk kk kk  kk kk hk kk hk  -- hh hh kk hk  hk hk kk kk hk  hk hk hk kk hh  kk kk kk hk hk  kk hk kk hk hk  kk kk hk hh kk  kk kk kk hk hh
  kk hh hk hk hk  kk kk hk hk hk  hk hk kk kk kk  hk hk kk kk hh  hk hh hh kk hk  kk kk kk kk kk  kk kk -- hh kk  kk hk hh hk
PVAAG-2861/2862 <hkxhk>  (hh,hk,kk) ; 26
  hk hh hk hk kk  hk hk hk hk kk  kk kk hk kk hk  hk kk hk kk hk  hk hh kk kk kk  hh kk kk kk hk  hh kk hh hk hh  hk hk hk hk hk  hh kk hk hk hk  kk kk hk hk hk
  hk hk hk hk hk  hk hk hk hk hk  hk hk hh hk hk  hk hk hh hh hh  kk kk hh kk hk  hk hh hk hk hh  hk hh kk hk hk  kk hh hh kk kk  kk kk kk kk hk  kk hk hh kk hk
  hk hh hk hh hh  hk hk hk kk hk  hk hk hk hh kk  hk kk hk hh hk  hk hk hk hk hh  kk hk hh kk kk  hk hk -- hk kk  hh hk hh hh
PVAAG-3163/3164 <hkxhk>  (hh,hk,kk) ; 27
  hk hh hh hh hh  hh kk kk hk hk  hk hh hk -- hh  hh hh hk hk hh  hh kk hk hk hk  hh hk hk hh hh  kk hk hk kk hk  kk hk hh hk hk  hh hk kk hk hk  hk kk hk hk hk
  hh hk hk hh kk  kk hk kk hh hh  kk kk kk hk hh  hh hk hk -- hh  -- hk hk hk hh  hk kk hh hk kk  kk hk kk hk hk  kk kk hk kk hh  hh kk hk hk hh  kk hh hh hk hh
  hk hk hh hh hk  hk hk hk kk hh  hh kk hk hk hk  hk hk hk hk kk  hk hk hh hk hk  -- hk hk kk hh  hk hh -- hk hk  kk hk kk hh
PVAAG-3353/3354 <hkxhk>  (hh,hk,kk) ; 28
  hk hh kk hk hk  hk hk hk hk kk  kk hk hk kk hh  hk hk hh hk hk  hk hk kk hh hk  kk hk kk kk hk  hk kk kk hk hh  hk kk kk hh hk  hh kk hh hh hk  hk hk kk kk hk
  hk hk hk hk kk  hk hk hk hk hk  hk kk hk kk hk  hh hk hk kk hh  kk kk hh hh hh  hk hk hk hk kk  hh hk hh hk hk  hk hh kk hk kk  kk hk hk hh kk  hk hh hk kk kk
  hk -- kk kk hk  hk hk hk hk hh  kk hk hk hk hk  kk kk kk hk kk  hk hh hk kk kk  hk hk kk hk hk  -- hk -- kk hk  kk kk -- hk
PVGA-1649/1650 <hkxhk>  (hh,hk,kk) ; 29
  -- -- hk hk hk  hk hk hh kk hk  hk kk -- hk hk  hk hk hk hk hk  hk hh hh hk hk  hh kk kk -- hk  -- kk kk hh hh  hk hk hk hk hk  kk kk hk hh kk  kk hk hk hk hk
  hk hk kk kk hk  hh hk kk hk hk  hk kk hk hk --  -- hk hk hk hh  kk kk hh kk hh  hk hk hk hk hk  kk hk -- hk hk  kk hk hk kk kk  kk kk kk hk hk  kk hk hk hk hh
  hk hk hk hk hk  hk kk hk kk hk  hk hk hk hk hk  hk kk hk hh hh  hh hk kk hh hk  kk hk hk kk hk  hk hk hk hk hh  kk hh hk hk
PVAAG-3331/3332 <hkxhk>  (hh,hk,kk) ; 30
  hk hk hk hk hk  hk hk hk hh hk  hk hh hk hk hk  hk hh hk hk hk  hk kk hh hh hk  kk hh hh hh hh  hh hh hh kk kk  hk hk hk hk hk  hh hh -- hk hh  hh hh hk hk hk
  hk hk hh hh hk  hk hk hh hk hk  hk hk hk hk hk  hk -- hk hk --  hh hk hk hk hk  hk hk hk hk hk  hk kk hk hk hk  hk hk kk hk hh  hk hk hk hh hk  hk hk hk -- --
  -- -- hk hk hk  -- hk hk hh hk  hk hk hk hk hk  hk hk hk kk hk  hk hk hk hk hk  hh hk hk hk --  -- -- -- hh kk  hk hk hk hh
PVAAG-3139/3140 <hkxhk>  (hh,hk,kk) ; 31
  hk kk kk -- kk  kk hh hh hk hk  hk kk hk kk kk  kk kk hk hk kk  kk hh hk hk hk  kk hk hk kk kk  hh hk hk hh hk  hh kk kk hk hk  kk hk -- hk hk  hk hh hk hk hk
  kk hk hk kk hh  hh hk hh kk hk  hh hh hh hk kk  kk hk hk hk kk  hh hk hk hk kk  hk hh kk hk hh  hh hk hh hk hk  hh hh hk hh kk  kk hh hk hk kk  hh kk kk hk kk
  hk hk kk kk hk  hk hk hk hh kk  kk hh hk hk hk  hk hk hk hk hh  hk hk kk hk hk  hh -- hk hh kk  hk kk -- hk hk  hk hk hh kk
PVAAG-3119/3120 <hkxhk>  (hh,hk,kk) ; 32
  hk hk hk hk hk  hh hk hk kk kk  -- hk hk hk hh  hh hk hh kk hk  hk hk kk hh hk  hk -- hk hk hk  kk hh hk hh hk  hh hk hk hk hh  hk hh hk hk hk  hk kk hk hk hk
  hh hk kk hk hk  hk hk hh hh hk  hh hk hh hk hk  hh hk hk hk hk  hh hk kk kk kk  hh hh hk hk hk  hk hh hk hk kk  kk hk hk kk hh  hh kk kk kk hk  hk hk kk hk hk
  hk hk hh hk hh  hk hh kk hk kk  kk hk kk kk kk  kk kk hk hk hk  hk hk hk hk kk  hh hk hk hh hk  hh hk -- hh hk  hk -- kk kk
PVAAG-2937/2938 <hkxhk>  (hh,hk,kk) ; 33
  hk kk hk kk hk  kk hh hh hh hh  hh hh hk hh hh  hh hk hk hh hh  hk hh hh hh hk  hh hk kk hk hk  hk hk hk kk kk  hk hh hh hk hk  hh hh hh hk hk  hh hh hh kk hh
  hh kk hh hh hh  hk hk hk hk kk  hh kk hk hk hk  hk hk kk kk kk  hk hk hk hk hk  hh -- hk hk hh  hk kk kk hk hh  hk hk kk kk hk  hk hk hk hk hk  hk hk kk hk kk
  kk kk kk hk hk  hk hk hk hk hk  hk hk hk hk hk  hk hk hk hk hk  hk hk hk kk hk  hk hk hk hk hk  hk hk -- hh hh  kk kk kk hh
PVCA-173/174 <hkxhk>  (hh,hk,kk) ; 34
  hh kk hk kk hk  hk hk hk -- kk  hh hk kk kk kk  hh kk hk hk hk  kk kk hh hh kk  hk kk hk kk hh  hh hk kk -- --  hk hk -- hk hh  hk kk hk hk kk  hk hk hk hh hk
  hk hh hh kk kk  hk hk kk kk hk  hk hh hh hh hk  hh kk hk hh hk  hh hh kk hk hk  hk hh kk hk hh  -- hk hk kk hk  hh hh hk hk --  hk hk kk kk hh  hk hk kk hk hh
  kk kk kk hk --  kk hk hk kk hh  hh -- hk hh hh  hk hk hk hk hk  hh -- kk hk hh  hk hh hk hh hh  hk hk hk hk hk  hh kk hh kk
PVAAG-3041/3042 <hkxhk>  (hh,hk,kk) ; 35
  hk kk hk hk hh  hk hh hk hk kk  hk hk hk hk hh  hh kk kk hk hk  kk hh hh hk hk  hh hh kk hh kk  hk kk kk kk hk  hk hk hk hh hk  kk hk hh hk hh  hh hh hh kk hk
  hk hh kk hh hk  hk hk hk hk hk  hh hk kk hh hh  kk hk hk hh hk  hk hh hh hk hk  hk hh hh hk hh  kk hk hk hh hk  hk hk hh hk hk  hk kk hk hk hh  hh hh hh hh hh
  hh hk hk hk hk  hk hk hh hk hk  hh hk hk hk hk  hk -- hk kk hk  hk -- kk hk hk  hh hk hh hk hk  hk hk -- hh hk  kk hk hk hh
PVCAG-2569/2570 <hkxhk>  (hh,hk,kk) ; 36
  hk hh kk hk --  hh kk hk kk hk  kk kk -- kk hk  hk hk hk hk hh  hk hk hk hh hk  kk hk kk hk hk  hk kk kk hk hh  kk kk kk hh hk  hh kk hh hk hk  hk hk kk kk hk
  hh hk hk hk kk  hk hk hk hk kk  hk kk hh hk kk  hh hk hk kk hh  kk kk hk hk hk  hk hk hk hk kk  kk kk hh hh hk  hk hk hk hk kk  kk hk kk hk kk  hk hk hk kk kk
  hk hk kk kk hk  hk kk hk hh hk  kk hk hh hh hk  hk kk kk hk kk  hk hh hk kk hk  hk hk kk hk hh  hh hk hh kk hh  hk hk kk hk
PVCAG-2517/2518 <hkxhk>  (hh,hk,kk) ; 37
  hk hk hh kk kk  hh hk hk hh hk  hk kk hk kk hh  hk kk hk hk hk  hk hh kk kk hk  hk hh kk hk hk  hh kk kk hk hk  kk hh hk hk hk  kk hk hh hk hk  kk hk hk kk hh
  hk hh hk hk hk  hh hk hk hk hk  hk kk hk hk kk  hh -- kk hk hk  hk hh hk hk --  hh hk hk -- kk  kk kk hk hk kk  hk hh hh kk hh  hk kk hk hk hk  hk hk hk hh hk
  hk -- hk -- kk  hk -- hh hk kk  hk hk kk kk hk  kk kk kk kk hk  kk hh kk hk hk  hk hh kk hk hk  kk hh hh hk kk  hh hk hk hk
PVCAG-2527/2528 <hkxhk>  (hh,hk,kk) ; 38
  hh kk hk kk kk  kk hk hk hh hk  hk hh hk hk hk  hh hk hk hh hh  hk hh hh hh hk  hh hk hk hk hh  hk hk hk kk hk  hk hh kk hk kk  hh hk hh kk hk  hh hk hh kk hk
  hk -- hk hh hk  kk kk hh hk kk  hh hk hk hk kk  hk hk kk kk kk  hh hh hk hk hh  hk hk hk hk hk  hk kk hk hh hh  kk hk kk kk hk  hk hk hk hk hk  kk kk kk kk kk
  kk hk kk hk hk  kk hk kk hk hk  hk hh hk kk hk  hk hk kk hk hh  hk hk hk kk hh  kk kk hk hk hk  hk hk hk hh hh  kk kk kk hk
PVCAG-2651/2652 <hkxhk>  (hh,hk,kk) ; 39
  hh hk kk hh hk  kk hk kk hh kk  kk hh hk hh hk  kk kk hk hh hh  kk hh hk hk hk  kk kk hh hk hk  hh hh hk hk kk  kk hk hk hk hk  hh hk hk kk hk  hk hk kk kk hh
  hk hk hk hk hh  kk hh kk hk hk  hk hh kk kk hh  hk hh kk hk kk  hh hk hh hh hk  hk kk hk hk kk  hk hk kk hk hk  hk hk kk kk hk  hh hk hk hh hk  kk -- hh hk hk
  hk hh hh hk hk  hk kk hh kk hh  hk kk hk hk hk  hh hh hh kk hh  hh hh hk hk hh  hk kk kk hk hk  hk hh hk hh hk  hh kk hk hh
PVCAG-2647/2648 <hkxhk>  (hh,hk,kk) ; 40
  hk hk hk hh hk  hk hk hk hh hk  kk hk hk hh hh  kk hk hh hk hk  hh hk kk kk hh  hk hh hk hk kk  hk hk hh hk hk  hk kk kk hk kk  hk hh hk hk hh  hh hk hk kk hk
  hh hk hk hh hh  hk hk hh hk hk  hk kk kk kk hk  kk hk hk kk hh  hk hk kk hk hk  kk kk kk hk kk  kk hk hk kk hk  hk kk hk hk hk  -- hk hk hk hk  kk hk hk hk hk
  hk hk hk hk hh  hh hk hk hh hk  kk kk hk hh hk  hk hh hk hk hk  hk hh hh hk hk  hk kk kk hk hk  kk hk kk kk kk  kk hk kk hh
PVCAG-2491/2492 <hkxhk>  (hh,hk,kk) ; 41
  hk kk hk hk hk  hh hh hk hh hh  hk hh hh hk kk  hh hh hk hk hk  -- hk kk hh hk  hk hk hk kk hh  kk hk hh hh kk  hk hk hk hk hh  hk hk hk hk kk  hh hk hk kk hk
  hk hk hk kk hk  hk kk kk hh hk  kk kk hk hh hh  hk hk kk hk kk  hh kk hk hk hk  hk hk kk kk hk  hh hk hk kk hh  hk kk kk kk hk  hk hh kk kk hk  hk hk kk hk hk
  kk hh kk hk hk  kk hk hk hk hk  hh hk hh hk kk  hk hh hk kk kk  hh hh hk hk hh  hk hh hk hk hk  hk hk hk hk hk  hk hh hk hk
PVCAG-2615/2616 <hkxhk>  (hh,hk,kk) ; 42
  hk hk hh hh hh  hk hh hh hh hh  hk hk hk hk hk  hh hh hk hh hh  hk hh hk hh hh  hh hh hk hk hh  hk hh hh hh hk  hh hh hk hh hh  hk hh hh hh hk  hh hh hk hh hh
  hk hh hh hh hh  hh hk hk hk hk  hk hh hk hk hh  hh hk hk -- hh  hh hk hk hk hk  hk hh hk hh hk  hk hk hk hk hh  hk hh hk hk hk  hk hk hh hk hh  hh hk hk hk hk
  hk hh hk hk hk  hk hk hk hh hk  hk hk hk hk hk  hk hh hk hh hh  hk hk hk hk hk  hh hk hk hh hk  hk hh hk kk kk  kk kk hh kk
PVCAG-2537/2538 <hkxhk>  (hh,hk,kk) ; 43
  hk hk hk hh hk  hh hk hk hk hk  hh hk hk hk hk  hk hk hk hk hk  hk hk hh hk hk  hh hk hh hk hh  hh hk hk hk hk  hk hk hh hk hk  hk hh hk hh hk  hk hk hk hk hk
  hk hk hk hh hk  hk hk hk hk hk  hk hh hk hk hk  hh hk hh hk hk  hk hk hh hk hk  hk hh hk hk hh  hh hk hh hh hh  hh hk hh hk hk  hh hk hk hh hh  hh hk hk hk hk
  hh hk hk hk hh  hh hk hk hk hk  hh hk hh hh hh  hh hk hh hk hh  hk hk hk hk hk  hk hk hk hh hk  hk hk hk hk hk  hk hh hk hh
PVCAG-2535/2536 <hkxhk>  (hh,hk,kk) ; 44
  hk hh hh hh hh  kk hh hk -- kk  hk kk hk hk hk  hh hk hk hh hk  hk -- hk hk hk  hh kk hk kk hh  hk hk kk kk hk  hk hh hk hh hk  hk hk hk kk hk  hk kk hh hk hk
  hk hh -- hk hk  kk hh kk hh kk  kk hk hk kk kk  hh hk kk hh hk  kk hk hk hk hh  hh hk hh hh hk  hk hk kk hk hk  kk hk hh kk hk  hk hh hk hk hk  hk hh hh hh kk
  hh hk hk hh hk  hk hk hk hk hh  hh hk kk kk hk  hk hk hk hh hh  hk hk hh hk hk  hk hh hk kk hh  hh hk hk hh hh  kk hk hh hk
PVCAG-2599/2600 <hkxhk>  (hh,hk,kk) ; 45
  hk hk kk hh hk  kk hk hh hk kk  hk kk hk hk kk  hk kk hk hk hh  hk hk hk hk kk  hh hh kk kk hk  hk kk kk kk hk  hk hh kk hh hk  kk hk hh kk hk  hk hk hk hk hk
  hk hk hh kk hk  hk hh kk hk kk  hh hk hk kk hk  hh hk hk hk hk  kk hk hk hk hh  hh hh hh hh hk  kk kk hk hh hk  kk hh hk hk kk  kk kk hk hk hk  hk kk kk hh kk
  hh kk hk hk hk  kk kk hk hk hk  hk hk hk kk hk  kk hk hk hh hh  kk hk kk hk hk  hk hk kk hk hk  hk kk hk hh hk  hk kk hh kk
PVCAG-2545/2546 <hkxhk>  (hh,hk,kk) ; 46
  hk hh hh hh hh  kk hh hk hk kk  hk kk hk hk hk  hh hk hk hh hk  hk -- hk hk hk  hh kk hk kk hh  hk hk kk kk hk  hk hh hk hh hk  hk hk hk kk hk  hk kk hh hk hk
  hk hh hk hk hk  kk hh kk hh kk  kk hk hk kk kk  hh -- kk hh hk  kk hk hk hk hh  hh hk hh hh hk  hk hk kk hk hk  kk hk hh kk hk  hk hh hk hk hk  hk hh hh hh kk
  hh hk hk hh hk  hk hk hk hk hh  hh hk kk kk hk  hk hk hk hh hh  hk hk hh hk hk  hk hh hk kk hh  hh hk kk hh hh  kk hk hh hk
PVCAG-2503/2504 <hkxhk>  (hh,hk,kk) ; 47
  hh hh hk hk kk  kk hh hk hk hk  hk kk hk hk hh  kk kk hk hh hh  hk kk kk kk hk  hh hk kk hk hk  kk hk hk hh hk  kk hk hh hh hk  kk hh kk kk hk  hk kk hh kk kk
  hk hk hk kk hh  hk hk hk hk kk  hk kk kk kk hk  hk hh hk hk hk  hk hk hk kk kk  hh hh kk kk hh  kk kk hh hk hh  kk kk hk hh hh  hk kk kk hh hh  hh kk hk hk hh
  hk hh hk hk hh  hk hk hk hh hk  hk hk hk kk hk  kk hk kk kk hk  hk hh hk hk hk  hk hk hk kk hk  kk hk hk hk hh  hk hk hk kk
PVCAG-2487/2488 <hkxhk>  (hh,hk,kk) ; 48
  hk hh hk hk hk  hk hk hk kk hh  hh hh hh hk hh  kk hh hh kk kk  hk hk hh kk hk  hk hk hh hk hk  hh hk hk hk hh  hk kk hh kk hk  hk hk hk hk hh  hk kk hh kk hk
  kk hk kk hk hk  hh hk hh hh hh  hk kk hh hh kk  hh hk hk hh kk  hk hk hk hh hk  hh kk kk kk hk  hk hk hk hh kk  hk hk hh hh hh  hk hh hk hk hk  kk hh hk hh hk
  hh kk hh hh hh  hh hk hk kk --  hk hk hk kk hk  hk kk hk kk kk  kk hh hk hk hk  kk hh hk kk hk  kk kk hh hh hh  hk hh kk hh
PVCAG-2471/2472 <hkxhk>  (hh,hk,kk) ; 49
  hh hk hk hk hk  kk hk hk hk kk  hk kk hk hk kk  hk hk hh hh hk  hk hk hk hk hk  hk hh kk hh hk  hh hh hh kk hk  hk hk hk hk hk  hh hh hk kk hh  hh hh hk hk hk
  hk hk hh hh hk  kk hk hh hk kk  hh hh hk kk hk  hk -- -- hh kk  hk hh kk hh hk  -- hh hk hh hk  kk kk kk hh hk  kk hh hk hh hk  hh hk hh hh hh  hh hh hk hk --
  hk hk hk hh hk  kk hh hk hh hh  hh -- kk kk hk  hk hh kk hk hh  -- hk hh -- --  hk hk hk hk --  hk kk hk hk hk  kk hk hk --
PVCAG-2379/2380 <hkxhk>  (hh,hk,kk) ; 50
  kk hk hk hk hk  hh hk hh hk hk  hk hk hk hk hk  hk hh hk hk hk  hk hk hk hk hk  kk kk hk hk hk  hk kk hk hk hk  kk hk hk hk hk  hk hk kk hk hk  hk hk hk hk hk
  kk hk hk hh kk  hk hk kk hk hk  hk kk hk hk kk  hk kk hk kk hk  hk kk hh hk hk  hk hk hk hk hk  kk hk hk hk kk  hk kk hk hh hh  hk hk hk hk hk  hk hh hh kk hk
  hh hk hk hk kk  hh hh hk hh hh  hh hh hk hk hk  hk hk hk hh hk  hk hk hk hh hh  hk hh hk hh hh  hh kk kk hk hk  hk hk hk hk
PVCAG-2393/2394 <hkxhk>  (hh,hk,kk) ; 51
  hh kk hk kk hk  kk kk kk hk hk  hk kk kk kk hk  hh hk hh hk hh  hh hk hk hh hk  hk hk hk hk hk  hk kk hk hh hk  hh hh hk hk hk  hk hk kk hh hk  hk hk hk kk hk
  hk hk hk -- hh  hh hh hh hk hk  hk hh hh hk hk  -- hh hk kk hh  hh hh kk hh kk  hk kk hh hk kk  hh hh kk hh hh  hk kk hh hh hk  hk kk hk hk hk  hh hk kk kk hk
  hk hk hh hk hh  hk hk kk kk hh  kk kk kk kk hk  hk kk kk hh hh  hk hk hk hk kk  hk kk hh hk hk  hk kk hh hk hk  kk hk hh hk
PVCAG-2397/2398 <hkxhk>  (hh,hk,kk) ; 52
  hk hh hh kk kk  hh hk hk hh hk  hk kk hk kk hh  hk hk hk hh hk  hk hh kk kk hk  hk hh kk hk hk  hh kk kk hk hk  kk hh hk hk hk  hk hk hh hk hk  kk hk hk kk hh
  hk hh hk kk hk  hh hk hk hk hk  hk kk hh hk kk  hh hk kk hk hk  hk hh hk hk hk  hh hk hk hk kk  kk kk hk hk hk  hk hh hh kk hh  hk kk hk hk hk  hk hk hk hh hk
  hk hh hk hk kk  hk hh hh hk kk  hk hk kk kk hk  kk kk kk kk hk  kk hh kk hk hk  hk hh kk hk hk  kk hh hh hk kk  hh hk hk hk
PVCAG-2462/2463 <hkxhk>  (hh,hk,kk) ; 53
  hk hk hk hk hk  hk hk hk kk hk  hh hk hk kk kk  hh hk kk hk hk  kk hk hh hk kk  hk kk hk hk hh  hk hk kk hk hk  hk hh hh hk hh  hk kk hk kk kk  kk hk hk hh hk
  kk hk hk -- kk  hk hk kk hk kk  hk hh hh hh hk  hh hh hk hh kk  hk hk hh hk hk  hh hh hh hk hh  hh hk hk hk hk  hk hh hk kk hk  hk hk hk hk hk  hh hh kk hh hk
  hk hk hk hk kk  kk hk hh kk hh  hh hh hk kk hk  hk hk hk kk hk  hk hk kk kk hh  -- hh hh hk hk  hh hk hh hk hk  hk hh hh kk
PVCAG-2473/2474 <hkxhk>  (hh,hk,kk) ; 54
  hk hk hh kk kk  hk hh hh hk hk  kk hk hh hh hk  hk kk kk hk kk  kk hk hk hk kk  hk hk hh hh hk  kk hk kk kk hk  hh kk hh kk hk  hh hk kk hh kk  hk hh hk hk hk
  hk hk kk hk hh  kk hk hk kk hk  hh hk hk hk hk  hk hh hk hh hk  hk hk hk kk hh  kk hh hk kk hk  hk hh hk kk hk  hk hh hh hk hh  hk hk hh kk hk  hk hk hk hk hk
  hk kk hh hh hk  kk hk kk hk hh  hk hk hk kk hh  kk hk kk kk hk  hh hk hk hk hh  hh hk hk kk hh  hk hk hh hk kk  hk hh -- hh
PVCAG-2437/2438 <hkxhk>  (hh,hk,kk) ; 55
  -- -- hh hk hk  hk hh hk hk hk  hk hk hk hk hk  hk hk hk hk hk  hk hk hh hk hk  hk hh hk hk hk  hk hh hk hk hk  hk hk hk hh hk  hk hk hk hk hh  hk hh hk hh hh
  hk hk hk hh hk  hk hk hk hk hk  hk hk hk hk hk  hk hk hk hk hk  hh hh hh hk hh  hh hk hh hk hh  hh hk hh hk hk  hh hk hk hh hh  hk hk hk hk hk  hk hk hk hk hk
  hk hk hk hk hk  hk hk hk hk hk  hk hk hk hk hk  hh hk hk hk hk  hk hk hh hk hk  hk hk hk hk hk  hk hk hk hk hk  hk hk hh hk
PVCAG-2439/2440 <hkxhk>  (hh,hk,kk) ; 56
  hk hk hk hk hk  hh hk hh hk hk  hh hk hk hk hk  hk hk hk hk hk  hk hk hh hk hk  hh hk hk hk hh  hh hk hk hk hk  hk hk hh hk hk  hk hk hk hk hk  hk hk hk hk hk
  hk hk hk -- hk  hk hh hk hk hk  hk hh hk hk hk  hh hk hh hk hk  hk hk hh hk hk  hk hh hk hk hh  hh hk hh hh hh  hh hk hh hk hk  hh hk hk hh hh  hh hk hk hk hk
  hh hk hk hk hh  hh hk hk hk hk  hh hk hh hh hh  hh hk hh hk hh  hk hk hk hk hk  hk hk hh hh hk  hk hk hk hk hk  hk hh hk hh
PVCAG-2281/2282 <hkxhk>  (hh,hk,kk) ; 57
  hk hh hh kk kk  hh hk hk hh hk  hk kk hk kk hh  hk kk hk hh hk  hk hh kk kk hk  hk hh kk hk hk  hh kk kk hk hk  kk hh hk hk hk  hk hk hh hk hk  kk hk hk kk hh
  hk hh hk -- hk  hh hk hk hk hk  hk kk hh hk kk  hh hk kk hk hk  hk hh hk hk hk  hh hk hk hk kk  kk kk hk hk kk  hk hh hh kk hh  hk kk hk hk hk  hk hk hk hh hk
  hk hh hk hk kk  hk hh hh hk kk  hk hk kk kk hk  kk kk kk kk hk  kk hh kk hk hk  hk hh kk hk hk  kk hh hh hk kk  hh hk hk hk
PVCAG-2279/2280 <hkxhk>  (hh,hk,kk) ; 58
  hh hk hh hk kk  hk hk hk -- kk  kk hk kk hk kk  hk hk kk kk hk  kk -- hk kk kk  hk hk hk hh hh  hh kk hk hk hk  kk hk hk hk hh  hh hk hk hk hk  kk hk hk hk hk
  kk hk hk hh kk  kk hk kk hk kk  kk hk hh hk hh  kk hh hk hh hk  hk kk hk kk hk  kk hk kk kk hh  hk hk hk hk hk  kk hk hh hk hk  hk hh kk kk hk  hk hh hk kk hh
  kk hk kk hh hk  hk hh kk hk hk  hk hh hk hh kk  kk hk hk hh hk  kk hk hk kk hk  hh kk hh kk kk  hk hh hh kk hh  hk hk hk hk
PVCAG-2373/2374 <hkxhk>  (hh,hk,kk) ; 59
  kk hk kk hk hk  kk hk hk hk hk  hk hk hk hk kk  hk hk hk kk hk  kk hk hk hk hk  hk hk hk hk hk  hk hk kk hk hk  hk kk hk kk hk  hk hk hk hk hk  hk hk hk hk hk
  hk hk hk hk hk  hk hk hk hk kk  hk hk hk hk hk  kk kk hk kk hk  hk kk hk hk hk  hk hk hk hk hk  kk hk hk hk kk  hk kk hk hk hk  hk hk hk hk hk  hk hk hk kk hk
  hk hk kk hk kk  hk hk hk hk hk  hk hk hk hk hk  hk hk hk hk hk  hk hk hk hk hk  kk hk hk hk hk  hk kk kk hk hk  hk hk hk hk
PVCAG-2269/2270 <hkxhk>  (hh,hk,kk) ; 60
  hk hk kk hh kk  hk kk hh kk hk  hk hh hk hk kk  hk hk kk hk hh  hk hk hh hk hk  hk hk kk hk hh  hk hh hk hk hh  kk hh kk kk hh  hh hh hk hk hk  kk hk hh hk kk
  hh hh hk kk hh  hk kk hh hk hh  hh hk hk hk kk  kk hk hk kk hh  kk hk kk hh kk  hk hk hh hk hk  kk hk hk kk hk  hh hk hk hh hk  -- hk hk kk hk  hh hk hh hk hk
  hh kk hh kk kk  hh hh hh hk hk  hk kk hk hh hk  kk hh hh hk kk  hh hk kk hh hk  hh hh hk hk hk  kk kk hk hk hk  hh hk hk hk
PVCAG-2297/2298 <hkxhk>  (hh,hk,kk) ; 61
  hh hk hk hk kk  hk kk kk hk kk  hh hk kk hk hh  hk kk kk hh hk  hh hh hh hk hh  hk hh kk hk hk  hk hk hk kk hh  kk hk hh hk kk  hh kk hk kk hk  kk kk kk hk kk
  hh kk kk hk hk  hh kk kk hh hk  hk hk hk kk kk  kk hh hk hk hk  kk hk kk kk hk  kk hh hk kk hk  hh hk kk kk hh  hk hh hh hh hk  hh hk hh kk hk  hk hk hk hk kk
  hh hk hk hh hk  kk hh kk hk kk  hk kk kk kk hk  kk hh kk kk hk  hk hh kk kk hh  hk hk hk hk kk  -- -- hh hk kk  hk hh hh hk
PVCAG-2239/2240 <hkxhk>  (hh,hk,kk) ; 62
  hh hk hh hk hk  hk hk kk hh kk  hh hk kk hk hk  hh hk kk hk hk  hh hh hk hh hk  hk hh kk hk hk  hk hk hk hk hk  kk hh hh hk kk  hk kk hk -- hk  hk hk kk hh kk
  hk kk kk hk hh  hk hk hk hh hh  hk hk kk hh hk  hk hh hk hh hk  hk hk hk kk hh  kk hh hk kk hk  hk hh hk kk hk  hk hh hh hk hh  hk hk hh kk hk  hk hk hk hk hk
  hk kk hh hh hk  kk hk kk hk hh  hk hk hk kk hh  kk hk kk kk hk  hh hk hk hk hh  hh hk hk kk hh  hk hk hh hk kk  -- hk hk hh
PVCAG-2361/2362 <hkxhk>  (hh,hk,kk) ; 63
  hk hk kk hh kk  kk hh kk hh hk  kk hh hk kk hk  hk hh hh hk kk  kk hk hk hh hk  hk hh hk hk kk  hk hk hk kk hh  kk hk hk hk hh  hk kk hh kk kk  hh hk hk kk hk
  hk kk hk hk kk  hk hh hk kk hk  kk kk kk kk kk  hk hk hk kk hh  kk kk -- kk hh  hk kk hh hk kk  hk hk hh hh hk  kk kk hk hk hh  hk hk hh hk hk  kk hk hk hk kk
  hh kk hk hk hk  hh hk kk hh --  kk -- hk hk kk  hk hk kk hk hk  kk hk hh hk kk  hk kk kk kk --  kk hk hk kk hk  hh hk hk hk
PVCAG-2323/2324 <hkxhk>  (hh,hk,kk) ; 64
  hk hk hh hh hk  hh kk hk hk hh  hh hk hk hh hh  hk hh hk hk hk  hh hk hh hh hk  hk hk hk hk hh  hk hk hk hk hk  hk hh hk hh hk  hh hh hh hk hh  hh hh hh hh hh
  -- hh hh hh kk  hh hh hk hk kk  hk hk hk hh hh  kk hh hh hh hk  hh hk hh hk hh  hh hk kk hh hk  hh -- -- hh hh  hk hh hk hh hk  hh hh hk hh hk  hh -- hh hh hk
  hk kk hk hh hh  hk -- -- -- --  hh hh hh hh hh  hk hh hh hk hh  hh hh hk hk hk  hk hk hk hk hh  hk hk hk hh hh  hk hk hh hk
PVCAG-2199/2200 <hkxhk>  (hh,hk,kk) ; 65
  kk hh hh hk hk  hh kk hh hh hk  hh hh hk hk kk  -- hh kk kk kk  hk hk hk hk hk  hh kk kk hh hh  hh hk kk hh hh  hk hk hh hh hk  hk hk kk hk hk  kk kk hk hk hk
  hk hk hk -- hk  hk hh kk hk kk  kk hh hh hh kk  hh hk hh hk hk  hk kk -- kk hk  hk hk hk hh hh  hk hk hh hh hh  hh kk hk hk hk  hh hk hk hh hh  hk hk kk kk kk
  hh hh hh hh hh  hk kk hk hk hk  hk hh hk hk hh  hh hk hh hk hk  hk hk hk hk hk  hk kk hh hh hk  kk kk hk hk hk  hk hh hh hh
PVCAG-2207/2208 <hkxhk>  (hh,hk,kk) ; 66
  hk hk hk kk hk  kk hk kk -- hk  kk hk kk kk hk  hk kk hk hh kk  hk hh kk hk hk  hk hh hk kk hk  hk hh kk kk kk  hk hh hh kk hh  hk hk hk kk kk  hk hh kk hk hh
  hk kk hk -- kk  hk hk kk kk hk  kk hh hh kk hh  kk hk hk hk hh  hk hk hh hk hh  hk hk hh hk kk  hk kk hk hh hk  kk hk hk kk kk  hh kk hk hk hk  kk hk hk hk hh
  hk kk hh hk hh  hh hh -- hh hh  hh hk hk kk hh  -- hk -- hh hk  hh kk hk hh kk  hk hk hh kk kk  hk hh kk kk hk  hh kk hh hk
PVCAG-2209/2210 <hkxhk>  (hh,hk,kk) ; 67
  kk hk hk hk hk  hk hk hk kk kk  hk kk hk hk hk  hk hk hk kk kk  hk kk kk kk hk  kk hk hk hk kk  hk hk hk hk hk  hk kk hk hk hk  kk hk kk hk hk  kk hk kk hk hk
  hk hk hk -- hk  hk hk kk hk hk  kk hk hk hk hk  hk hk hk hk hk  hk hk hk hk hk  hk hk hk kk hk  hk hk hk kk kk  hk hk hk hk hk  hk hk hk hk hk  hk hk hk hk hk
  hk hk hk hk hk  hk hk hk hk hk  hk kk hk hk hk  hk hk hk hk kk  hk -- hk hk kk  hk hk hk hk hk  hk hk kk kk kk  hk hk hk kk
PVGA-2067/2068 <hkxhk>  (hh,hk,kk) ; 68
  hk hh hk hk kk  hk hk hk -- --  kk kk hk kk hk  hk kk kk kk hk  hk hk hk kk kk  hh kk kk kk hk  hh kk hh hk hh  hk hk hk hk hk  hh kk hk hk hk  kk kk hk hk hk
  hk hk hk hk hk  hk hk hk hk kk  hk hk hh hk hk  hk hk hh hh hh  kk kk hh kk hk  hk hh hk hk hh  hk hh kk hk hk  kk hh hh kk kk  kk kk kk kk hk  kk hk hh kk hk
  hk hh hk hh hh  hk hh kk kk hk  hk hk hk hh kk  hk kk hk hh hk  hk hk hk kk hh  hk kk hh kk kk  hk hk hk kk hh  hk hh hh kk
PVGA-2079/2080 <hkxhk>  (hh,hk,kk) ; 69
  hk hk hk kk hk  hk hk hk kk hk  hh hk hk kk kk  -- hk kk hk hk  kk hk hh hh kk  hk kk hk hk hh  hk hk kk hk hk  hk hh hh hk hh  hk kk hk hk kk  kk hk hk hh hk
  kk hk hk hh kk  hk hk kk hk hk  hk hh hh hh hk  hh hk hk hh kk  hk hk hh hk hk  hk hh hh hk hh  hh hk hk hh hk  hk hh hk -- hk  hk -- hk hk hk  hh hh kk hh hk
  hk hk hk hk kk  kk hk hh kk hk  hh hh hk hk hk  hk hk hk kk hk  hk kk kk hk hk  hk hk hk hk hk  hh hk -- hk hk  hk hk hh kk
PVGA-2081/2082 <hkxhk>  (hh,hk,kk) ; 70
  hk hk hk hk hk  hh hk kk kk hh  hk hk hk kk kk  kk hk hk kk hk  kk kk hk kk --  hh hh hk kk hk  hk hh kk hk kk  -- kk kk hh --  hk hk hk -- hh  hk hk -- hh hk
  hk -- hk -- kk  -- hk kk kk --  kk kk hk -- kk  hk -- hk hh hk  hk hk hk hk hk  hh hk hh hk hh  hk hk -- hk hh  hh kk hh hh hh  hk hk hh hk hh  hk hh hh hk hk
  hh hh hh hk hk  hh hh hk hk hk  hk hh kk hh hk  hh kk hh hk hk  hk hk hk hk hk  hk -- hk hk hk  hk -- hk hk kk  kk kk hk hk
PVGA-2083/2084 <hkxhk>  (hh,hk,kk) ; 71
  hk hk hk kk hk  hh hk hk -- hk  hh hh hh hh hk  kk hk hh hk hk  hk hk hk kk hk  hk kk hh hh kk  hh hk hk hk hk  hk kk hh hk hh  hh hk hk hh hh  hk kk hh kk hk
  hh hk kk hh hk  hh hk hh kk hh  hh kk hh hh hk  hk hh hh hh hk  hk hk hk hk hh  hk hk hk kk hk  kk hk hk hh kk  hh kk hh hh hk  hh hk hk hk hk  kk hk hk hk hk
  hh hk hk kk hk  hk -- hk kk hk  -- hk hh hk hk  hk hh hk -- hk  hk hh -- hk hk  hk hh hh kk hk  -- kk kk hh hk  hh hk hk hh
PVGA-2107/2108 <hkxhk>  (hh,hk,kk) ; 72
  kk hk hh hk hk  hk hh hh hh hk  hk hh hk hk kk  hk hh hk kk hk  hk hk hk hk kk  hk kk hk hh hk  hk -- hk hk hk  kk hk hh hh hk  hk hk kk hk hh  kk kk hk hk hh
  -- hk hk kk kk  hk hk kk hk hk  -- -- hh -- kk  hh hk hk hk hk  hh kk hh hk hk  hk kk hk hh hk  hk hk hk hh hk  hk kk hk hk hk  hk hk kk hk hh  hk hk hh -- hk
  hh hk hk hh hh  hk kk hk hh hk  hh hh hk hk hh  hh hh hk hh hk  hk hk hk hh hk  hk hk hh hh hk  hh kk kk hk hk  hk hk hk hh
PVGA-2119/2120 <hkxhk>  (hh,hk,kk) ; 73
  hh hk kk hk hk  hk kk kk kk hk  hk kk hk hk hh  hk hk hk hh hk  hk hk hk hk hh  hh -- hk kk hk  hk hh hk hk hk  hh kk kk kk hk  kk hk hh hk kk  hk hk hk hk kk
  hh hk hk -- hk  kk hk hh hk kk  hk hh kk kk hh  kk hh hk hk hh  hh hk kk hh hh  hk hh hk hk hk  hk hk hk kk hk  hk hk hk kk kk  hk hk hh hk kk  hk kk kk hh hk
  kk hk hk hk kk  hh hk hk kk kk  kk kk hh hk kk  kk kk hh kk hk  hk hh hk kk hk  hk kk kk kk kk  kk hh hh hk hk  hk hk hk hk
PVGA-2187/2188 <hkxhk>  (hh,hk,kk) ; 74
  hh hk hk hh hk  kk hk kk hh kk  kk hh hk hh hk  kk kk hk hh hh  kk hh hk hk hk  kk kk hh hk hk  hh hh hk hk kk  kk hk hk hk hk  hh hk hk kk hk  hk hk kk kk hh
  hk hk hk hh hh  kk hh kk hk hk  hk hh kk kk hh  hk hk hh hk kk  hh hk hh hh hk  -- kk hk hk kk  hk hk kk hk hk  hk hk kk kk hk  hh hk hk hh hk  kk hk hh hk --
  hk hh hh kk hk  hk kk hh kk hh  hk hh hk hk hk  hk -- hh kk hh  -- hh hk hk --  hk kk hk -- kk  hh hh hk hh hk  hh kk hk hh
PVGA-2197/2198 <hkxhk>  (hh,hk,kk) ; 75
  hk kk -- kk kk  hh kk hk hk hh  hk hh hk hk hk  hk hk hk kk hk  hk hh hk hk hk  hk hh hk hh hk  hk hk hh hh hk  hk kk hk kk hk  hk hk hk hh hk  hk hh kk hk hk
  hk kk hk hk hk  hh kk hh kk hh  hh hk hk hh hh  hk hk hk hk hk  hh kk kk kk kk  hh kk hk hk hh  hh hh hh hh hh  kk kk hh kk hh  hh hk hk hk hk  hk hk hk hk hk
  hk hk hk hk hk  kk hk kk kk hk  -- hk kk kk kk  kk kk kk hk kk  kk kk -- hh kk  kk hh kk kk hk  hk hk hk hh hh  kk hk hh hk
PVGA-2125/2126 <hkxhk>  (hh,hk,kk) ; 76
  hk hk hk hh hh  hk hk kk hh hk  hh hk kk kk hh  hk hh hh hk hh  hh hk hk hk hh  hk hk kk hk hk  hk hk hh hh hk  kk hh hk hh hk  kk hk hh kk hh  hh hk hk hk hk
  hk hk -- hh kk  hh hh hk hh hk  kk hk hk hk hk  kk kk hk hk hk  hk hk hk hh hk  hh kk hk hh hk  hk kk hk hh hk  hk kk kk hk hk  hk hk kk hh hk  hk hk hk hk hk
  hk hh kk kk hk  hk hk hh hk kk  hk hk hk hh kk  hh hk hh hh hk  kk hk hk hk kk  kk hk hk hh kk  hh -- -- kk hh  hk kk hk kk
PVGA-1957/1958 <hkxhk>  (hh,hk,kk) ; 77
  hk hk hk hh hh  hh hh hh hk hk  hk hh hk hh kk  kk hk kk hh hk  kk hk hk kk kk  hk hk hk hk hk  hk hh hh kk hk  kk kk -- hk hk  hk hk hh kk hk  hk hk hh hh hh
  hk hk hk hh kk  kk kk kk hk hk  hk hk kk hh hk  kk hk hk hh hk  hk hh hh kk hh  hk hh hk hk hh  hk hk hk hk kk  hk hh -- kk kk  hk hh hh hk hk  hk hk hh hh hk
  hk hk kk hk hk  hk -- hh hh hk  hh hh hh hh hk  hk hh hh hk hk  hk kk hk hk hh  kk hh hk hk hk  hk hh hh hk hk  kk hk hk hk
PVGA-1989/1990 <hkxhk>  (hh,hk,kk) ; 78
  -- hk hh hk hk  hk hh kk kk kk  hk hk hh hk hh  hh hh hh hk hk  hh hk kk hh hk  hk hh hk hk hh  -- kk hk hk kk  hh hk hh hh kk  hk hh hk kk hh  hk kk kk kk hk
  hk hh hk hh --  kk kk -- kk hk  hk kk kk hk hh  -- kk hk hh hk  hh hh hk hk hh  hh hh hh hk kk  kk hk kk hk hk  kk kk hk kk hh  kk kk hk hh hh  kk hh hh hk hh
  hh hk hh hk hk  hk hk hk hk hh  hh kk hk hk hk  hk hk hh hk kk  hk hk hh hh hk  kk kk hk hk hh  hk hh hk hk hk  kk hk kk hh
PVGA-1983/1984 <hkxhk>  (hh,hk,kk) ; 79
  hk hk hk kk hh  hk hh hh hk hk  hk hk hk hh kk  kk hk -- hk hh  hk kk hk kk kk  hk kk hk hk hk  hk hh hh kk hh  kk hk hk hk kk  hk -- hk hk hh  hh hk hh hh hh
  kk hk hk -- hk  hk hk kk hk hh  kk hk kk hh hh  kk hh hk hk hh  kk hk hh hk hh  hk kk hk hk hk  hk kk hk hk hk  hh hk hk hh kk  hk hh hh hh hh  hk hk hh hk hk
  hk hk kk hk kk  kk hk hh hh hh  hh hk hh hk hk  hh hk hh hk hk  hk hk hk hk hh  kk hh hk hk hk  hk hh kk hk hh  hk kk hk kk
PVGA-1387/1388 <hkxhk>  (hh,hk,kk) ; 80
  hk hk hh kk kk  hk hh hh hk hk  kk hk hh hh hk  hk kk kk hk kk  kk hk hk hk kk  hk hk hh hh hk  kk hk kk kk hk  hh kk hk kk hk  hh hk kk hh kk  hk hh hk hk hk
  hk hk kk hk hh  kk hk hk kk hk  hh -- hk hk kk  hh hk hk hk hk  hk hk -- kk hh  kk hh hk -- hk  hk hk hk kk hk  hk hk hk hk hh  -- hk hk kk hk  hk hk hk hk hk
  hk kk hk hh hk  kk hk kk hk hk  hk hk hk kk hh  kk hk kk kk --  -- -- hk hk --  hh hk hk kk hh  hk hk kk kk hk  hk kk hk hk
PVGA-1353/1354 <hkxhk>  (hh,hk,kk) ; 81
  hh hk hh hk hk  hk hk hh hh hk  hk hk hk hk hk  hk hh hk hh hh  hh hh hk hk hh  hk hk hh hh hk  hk kk hh hk hk  kk hk hk hh hh  hh hh kk hk hk  hk hk hk hh kk
  kk hh hk -- hk  hk hh kk kk hk  hk hk hh hh kk  hh kk hk kk hk  hk kk hh hk hh  hk hk kk hk hk  kk hk kk hk kk  hk kk hh hh hk  hk hk hk hk hk  hk hh hh kk hk
  hh hh hk hh kk  hh hh hk hh hh  hh hk hk hk hk  hk hk hk hk hk  hk hh hk hh hk  kk hk hk hk hh  hh -- kk hk hk  hk -- kk kk
PVGA-1907/1908 <hkxhk>  (hh,hk,kk) ; 82
  hk hk hk hh hh  kk kk kk hk hk  hh hk hk kk hk  hk hh hh hk hh  hh hk hk hk hh  hk hk kk kk hk  hh hk hh hh hk  kk hh hk hh hk  kk hk hh kk hh  hk kk hk hk hk
  hk hk hh hk kk  -- hk hk hh hk  kk hk hk hk hk  kk hk hk hk hk  hk hk hk hh hk  hh kk hk hh hk  hk kk hh hh hk  hk kk kk hk kk  hh hk kk hh hh  hk hk hk kk hk
  hk hh kk kk hk  hh hk hh hk kk  hk hk hk hh kk  hh hk hh hh hk  kk hk hk hk kk  kk hk hk hh kk  hk hk hk hk --  hh kk hh kk
PVGA-1351/1352 <hkxhk>  (hh,hk,kk) ; 83
  hk hh hk hk hk  hk hk hk kk hh  hh hh hh hk hh  kk hk hh kk kk  hk hk hh kk hk  hk hk hh hk hk  hh hk hk hk hh  hk hk hh kk hk  hk hk hk hh hh  hk kk hh hk hk
  kk hk kk -- hk  hh hk hh hk hh  hk kk hk hh kk  hh hk hk hk kk  hk hk hk hh hk  hh kk kk kk hk  hk hk hk hh kk  hk -- hh hh hk  hk hh hk hk hk  kk hh hk hh hk
  hh kk hh hh hh  hh hk hk hk hk  hk hk hk kk hk  hk kk hk kk kk  kk hk hk hk hk  kk hh hk kk hh  kk -- -- -- hh  kk kk kk hh
PVGA-1941/1942 <hkxhk>  (hh,hk,kk) ; 84
  hk hh hh hh hk  hk hh hk hh hk  hk hk hk hk hk  hh hh hk hk hk  hk hk hk hk hk  hh hk hk hk hh  hk hh hh hk hk  hk hk hk hh hk  hk hk hk hk hk  hk hk hh hh hh
  hk hh hh -- hk  hk hk hk hk hk  hk hh hk hk hh  hh hh hk hk hk  hk hh hk hh hk  hk hk -- hh hh  hh hh kk hh hh  hk kk hk kk kk  kk hk hh hh hh  hh hk hh hk hh
  hh hk hh hh hk  hk hh kk hk hk  hk kk kk hk kk  hk -- hk hh kk  kk hk hk hk --  hh hh -- hh hh  hh -- hh kk hk  hh hk hh hk
PVGA-1885/1886 <hkxhk>  (hh,hk,kk) ; 85
  hk hk hh hk hh  kk hk hk hk hk  hh hk kk hk kk  hk kk kk hk hk  hh hk hk hk hk  hh hk hk hh kk  hk hk hk hk kk  hk hh hh kk hk  hh hk kk hh kk  hk hk kk hk kk
  kk hk kk -- kk  hh hh hh hk hh  hk -- kk hk --  -- hk hk hk hh  kk kk hh kk kk  kk hk hk kk kk  hh hh hh hk kk  hh hk kk hh hk  hh hk hk -- kk  hh kk hk hk hk
  hh hk kk hk kk  hk hh kk hk hk  hh kk hk hk hh  hk kk hk kk hk  kk hk hh hk hh  hk hk kk hh kk  kk -- hk hk hh  hk hk hk hk
PVGA-1853/1854 <hkxhk>  (hh,hk,kk) ; 86
  hk hk hk hk hh  kk hh hh kk hk  hk hk hk hh kk  kk hk kk hh hh  kk hk hk kk kk  hk hk hk hk hk  hk hh hh kk hk  kk hk hk hk kk  hk kk hh hk hk  hh hk hh hh hh
  kk hk hk -- kk  kk hh kk kk hh  kk hk kk -- hk  kk hh hk hh hh  kk hh hh hk hh  hk kk hk hk hk  hk kk hk hk hk  hh hk hk hh kk  hk hh hh hk hh  hk hh hh hk hk
  hh hk kk hk kk  kk hk hh hk hh  hh hk hh hh hk  hk hk hh hk hk  hk hk hk hk hh  kk hh hk hk hk  hk hh hh hh kk  kk hh hk hh
PVGA-1859/1860 <hkxhk>  (hh,hk,kk) ; 87
  hh hk hk hk hh  kk hk hh kk hk  hk hh hh hh hk  hh hk hh hh kk  hk kk kk kk hh  hk kk hh -- hk  kk kk hk hh kk  -- hk hk hh hh  kk hh hk kk hh  kk kk hk hk kk
  hh kk hk -- kk  hh hk kk kk hk  hk hk hk hk kk  hk hk hk kk hk  hh hk hk -- kk  hk kk -- hk hh  hk hh kk kk --  kk kk hh kk hh  hk kk hk hk hh  kk hh kk hk hh
  hk hk hh -- hk  hh kk hh hh hk  kk kk kk hh hh  kk hk kk kk kk  hh hh kk hk hk  -- hh kk hh hh  hk hk hk kk hk  kk hh hh kk
PVGA-1559/1560 <hkxhk>  (hh,hk,kk) ; 88
  hk hk hk hh hk  kk hk hk hk hk  kk kk kk kk hk  hh hk kk -- hk  hk hk hk hh hk  hk hh kk kk hk  kk hk hk hk hk  hk hh kk hk kk  kk hk hk kk kk  hk hh kk -- hk
  kk hk hh -- hk  kk hk kk hh kk  kk hh kk kk hk  hk kk kk kk hk  hk hk hk hk kk  hk hk hk hh hk  hh hk hk hk hh  kk hh kk kk kk  kk hk hk hk hk  hh hk hk hk hk
  kk hk kk hh hk  hk hk hk hh hk  hk hk kk hk kk  hk kk kk hk hk  hk kk hk hk hk  hk hk kk hh hk  hh hh hh kk hk  kk hk hh kk
PVGA-1555/1556 <hkxhk>  (hh,hk,kk) ; 89
  hk hh hh hk kk  hh hh hk hk kk  -- -- hh hh hk  hk kk hk hk kk  hk hk kk -- kk  hk hk hh hh hk  hk kk hk kk hh  hk hk hk kk hh  hk hh hk hh --  hk hh hh kk hk
  hh -- hk -- kk  kk hk hk -- --  hk hk hk hk hk  hh hh hh hk --  hk hk hk hk hh  kk hh hk kk hk  hk hk hk kk hk  hh hh hk hk hh  hk hk hh hk hk  hk hh hh hh hk
  hh kk hh hh hk  kk hk hk hk hk  hh hh hk hh hh  kk hk hk hk hk  hh hk hk hh hk  hh hk hk kk hh  hk hk hk hk kk  hh hh hh hh
PVGA-1499/1500 <hkxhk>  (hh,hk,kk) ; 90
  hk hk hh kk kk  hk hh hh hk hk  kk hk hh hh hk  hk kk kk -- kk  kk hk hk hk kk  hk hk hh hh hk  kk hk kk kk hk  hh kk hk kk hk  hh hk kk hk kk  hk -- hk hk hk
  hk hk kk hh hh  kk hk hk kk hk  hh hk hk hk hh  hh hh hk hk hk  hk kk hk kk hh  kk hh hk kk hk  hk hh kk kk hk  hk hh hh kk hh  hk hk -- kk hk  hk hk hk hk hk
  hk kk hh hh hk  kk hk kk hk hh  hk hk hk kk hh  kk hk kk kk hk  hh hk -- kk --  -- hk hk kk hh  hk hk hh hk kk  hk hh hk hh
PVGA-1723/1724 <hkxhk>  (hh,hk,kk) ; 91
  hh kk hk kk hk  kk hk hk hh hh  hk hh hk hk hk  hk hk hk hk hh  hh hh hh hh hh  hh hk hk hk hh  hk hk hk kk kk  hk hk hk hk kk  hk hk hh kk hk  hh hk hh kk hk
  hk hk hk hk hk  kk hk hh hk kk  hh hk hk hk hk  hk hk kk kk kk  hk hk hk hk hk  hk hk hk hh hk  hk kk hk hh hh  hk hk kk kk hk  hk hk hk hk hk  kk kk kk kk kk
  kk kk kk hk hk  hk hk hk hk hk  hk hh hk kk hk  hk hk hk hk hh  hk hk hk kk hh  kk hk hk hk hk  -- hk hh hh hh  kk kk kk hk
PVGA-1733/1734 <hkxhk>  (hh,hk,kk) ; 92
  kk hk -- hk hh  kk hh hh kk hh  kk hk hh kk hh  hk hh kk -- hh  hk hk kk kk kk  hk kk hk hk hh  kk kk hk kk hh  hk kk hk hh hk  kk hk hk hk hh  hh hk hk hk hh
  hk hk hk kk kk  hk hh kk hk hk  kk hk kk hh kk  kk hk hh hk kk  kk hh hh kk hh  kk kk hk hh hk  hk hk hk hk hk  hh hk hk kk kk  kk hk hk hk hk  hh hk hk hh hk
  hk hh hk hk hk  hk kk hh hk hk  hk hk hk hk kk  hh hk hk hk hk  hh hk hh hk hh  kk hk hh kk hk  hk kk hh kk hk  hk hk hh hk
PVGA-1813/1814 <hkxhk>  (hh,hk,kk) ; 93
  hk hk hk hk hk  hk hk hh kk hk  hk kk hk hk hk  hk kk hk hk hk  hk hh hh hk hk  hh kk kk kk hk  kk kk kk hh hh  hk hk hk hk hk  kk kk hk hk kk  kk kk hk hk hk
  hk hk kk hk kk  hh hk kk hk hk  hk kk hk hk hk  hk hk hh hk hh  kk kk hh kk hh  hk hk hk hk hh  kk hh kk hk hk  kk hk hh kk kk  kk kk kk hk hk  kk hk hh hk hk
  hk hh hk hk hk  hh hk hk kk hk  hk hk hk hh hk  hk kk hk hh hh  hk hk kk hh hk  kk hk hk kk hk  hk hk kk kk hh  hk hk hk hk
PVGA-1735/1736 <hkxhk>  (hh,hk,kk) ; 94
  hk kk hk hk hh  hk hh hk hk kk  hk hk -- kk hh  hk kk hk hh hk  hk hh hh hk --  hh hh kk hh kk  -- kk kk hk kk  hk hk kk hh hk  kk hk hh hh hh  hk hk hh hk hk
  hk hh kk hh hh  hk hh hk hk hk  hk hk hk hk hk  kk hk hk hh kk  hh hh kk hh kk  hk hh kk hk hh  hk hk kk kk hk  hh -- hk hk kk  hk hk kk hk hh  hh hk hk hk kk
  kk hh hk hk hk  kk hk hh hk hh  hh kk hk hk hh  hk hk hh hk hk  hh hk kk hk hh  hk hk -- -- hh  hh -- hk hh hk  kk hk hk hk
PVGA-1637/1638 <hkxhk>  (hh,hk,kk) ; 95
  hk hk hk hh kk  hk hk hk kk kk  kk kk hk hk --  hk hk hk kk kk  hk hk kk hk kk  kk hk hh hk kk  hk hh hk hh hh  kk -- hh hh hk  hk hk hk hk --  hk hk kk hh hk
  hk hh hk hk hk  hh hk hk hk hh  hk hk hk hk hk  -- kk -- hh hh  kk hk hk hk hh  hk hk hk hk kk  hk hh hh kk kk  hk kk hk hk hk  hk hk hk hk hk  hh hh hh hh hh
  hh hh hh hk hk  hk hk hk hh hh  hk hk kk hh hh  hk hk hk kk kk  hk hk hk hk kk  hh hh hk hk hh  hk hk kk kk hk  hh hh hh hk
PVGA-1665/1666 <hkxhk>  (hh,hk,kk) ; 96
  hk hk hh hk hh  kk hh hh hk hk  kk hk hh kk hk  hk hk kk hk hh  hk hk hk kk kk  hk kk hk hk hh  kk kk hh hh hh  hk hh hh hk kk  kk hk hk hk --  hk hk hk hk kk
  kk hk hk kk kk  hk hk kk kk hk  kk kk kk hh hk  -- hh hk hk hk  kk hk hh hk hh  kk kk hk hk hk  hk hk hk hk hk  hh hk hk hk kk  kk hh hh hh hk  hh hk hk hh hk
  hk hh kk hk hk  hk kk hh hk hk  hh hk hh hk kk  hh hk hk hk hk  hh hk hh hk hh  kk hh hh kk hk  hk kk hk kk hk  hk hk hh hk
PVGA-1669/1670 <hkxhk>  (hh,hk,kk) ; 97
  kk hh hh hk hk  hk hh hh hh hk  hk hh hk hk kk  hk hh kk -- hk  hh hh hh hk kk  hh kk hh hh hh  hk kk hk hk hk  kk hh hh hh hh  hh kk kk hk hh  kk kk hk hk hh
  hh hh hk -- kk  hk hk kk hk hk  hk kk hh hh kk  hh hk hk hk hh  hh kk hh hk --  hk kk hk hh hk  hk hk hk hh hh  hk kk hk hk hh  hk hk kk hk hh  hh hh hh kk hh
  hh hh hh hh hh  hk kk hk hh hk  hh hh hh hk hh  hh hh hh hh hk  hk hk hk hh hk  hk hk hk hk hh  hk kk kk hk kk  hk hh hh hh
PVGA-1677/1678 <hkxhk>  (hh,hk,kk) ; 98
  hk hk hk hh hh  kk hk hk hk hk  hk kk hh hh hk  hk hk -- -- hk  hh kk hk hk kk  hk hh hk hh kk  kk hk hh hh hh  kk kk hk hk hk  kk hk kk hh hh  hk kk hk hk hk
  hk kk hk -- hh  kk kk hh hh --  hh hk hk hk hk  kk hk kk hk hh  hk hh kk kk hk  kk kk hk hk hh  hh hk hk kk hk  hk hk kk hk hh  hk hh hk hh hh  hh hk hk hh hk
  kk hh hk hk --  -- kk kk hh hh  hh hh kk hk hk  kk kk hk hh hh  hk hh -- hk hh  hk kk hk hk hk  kk kk kk hh hk  hk hh kk hh
PVGA-1703/1704 <hkxhk>  (hh,hk,kk) ; 99
  hh kk hk kk hk  kk kk kk hk hk  hk kk kk kk hk  hh hk hh -- hh  hh hk hk hh hk  hk hk hk hk hk  hk kk hk -- hk  hh hh hk hk hk  hk hk kk hh hk  hk hk hk kk hk
  hk hk hk -- hh  hh hh hh hk hk  hk hh hh -- hk  hh hk hk kk hk  hk hk kk hk kk  hk kk hk hk kk  hk hk kk hh hh  hk -- hk hh --  hk -- hk hk hk  -- -- kk kk hk
  hk hk hh hk hk  hk hk kk kk hk  kk kk kk kk hk  hk kk kk hk hk  hk hh hk hk kk  hh kk hk kk --  hk kk hh hk hk  kk hk hh hk
PVGA-1719/1720 <hkxhk>  (hh,hk,kk) ; 100
  hk hk hh hk hk  kk hh hk hk kk  hk hh hh hh hh  hk hh hh -- kk  hh hk hk kk hk  hh hk hh hk hk  kk hh hk hk kk  hh hk hh hk hh  kk hh kk hk hh  hk hk hh hh hk
  kk hk hk -- hh  hk hk hk hk hh  hk hk kk hk hh  kk hk hk kk hk  kk hh hk hk hk  hh kk hk hk hh  hh hh hk kk kk  kk kk kk hk hh  hh hk hh hk hh  hk hh hh hh hk
  hk hk hh hh hk  hk hh hk kk hh  hh hk kk kk hk  hk kk hk hk hh  hk kk kk hh hk  hk hk hk kk kk  hk hk kk hh hh  hk hk hh hk
PVGA-1773/1774 <hkxhk>  (hh,hk,kk) ; 101
  hk hh hk hk hk  hh kk kk kk hk  hk hh hh hh hh  hh hk hk hh hh  hk kk hh hk hk  hh hk hk hh hh  kk hk hk kk hh  hk hh hh kk hk  hh hk kk hh hk  kk kk kk hk hk
  hh -- hh -- kk  kk kk kk hk hk  kk kk hk hh hh  hh -- -- hh --  hh hh hk -- hh  -- hk hh hk kk  kk hk -- hk hk  kk kk hk kk hh  kk kk hk hh hh  kk hh hh hk hh
  hh hk hk hk hk  hk hk hk hk hh  hh kk hk hk hk  hk hk hk hk kk  hk hk hh hk hk  kk kk hk hh hh  hh -- hk hk hk  kk hk hk hh
PVGA-1727/1728 <hkxhk>  (hh,hk,kk) ; 102
  hk hk hk hk kk  hk kk kk hk hk  hk hk hk kk hh  hh hk hh -- kk  hk hh hk hh hh  hk hh hk hk hk  hk kk kk hh kk  hh hk hk hk hh  hk hh hk hk hk  kk hk kk kk kk
  hh hk hk -- hk  hh hk hh hk kk  -- hk hh kk hk  hh -- hk kk kk  hh kk kk hk kk  hk hk hk hk hk  hk hh hk hk hk  kk hk hk kk hh  hk kk kk hk kk  hk hk kk hk hk
  hk hk hh hk hh  hh hk kk kk kk  kk hk kk hk hk  kk hk kk hk hk  hk hk hk hk --  kk kk hk hk hk  hk kk hk kk hh  hk hk hk hk
PVGA-1589/1590 <hkxhk>  (hh,hk,kk) ; 103
  kk -- -- hk hk  hk hk hh hh hk  hh hh hk hk kk  hk hh kk -- hk  hk hk hk hk kk  hk kk kk hk hk  hk hk hk hk hk  kk hk hh hh hk  hk kk kk hk hh  kk kk hk hk hh
  hk -- hk -- kk  hk hk kk hk hk  hk kk hk hh kk  hh -- hk hk hh  kk kk hk hk hk  hk hk hk hh kk  kk kk kk hh hk  hk kk hk hk hk  -- hk kk hk hh  hk hk hh kk hh
  hh kk hh hh hh  -- kk hk hh kk  hh hh hk hk hh  hh hh hh hk hk  kk kk hk hh hk  hk hk hh hh hk  kk -- kk hk kk  hk hh hh hh
PVGA-1243/1244 <hkxhk>  (hh,hk,kk) ; 104
  hk kk kk kk kk  kk hh hh hk hk  hk kk hk kk kk  kk hk hk hk kk  hh hh hk kk hk  kk hk hk -- kk  hh kk hk hh hk  hh kk kk hk hk  kk hk hh hk hk  hk hh hk kk hk
  kk hk hk kk hh  hh hk hh kk hk  hh hk -- hk hk  kk hk -- hk kk  hh hk hk hk kk  kk hh kk hk hh  -- hk hh hk hk  hh hh hk hh kk  kk hh hk hk kk  hh kk kk hk --
  hk hk kk kk hk  hk hk hk hh kk  kk hh hk hk hk  hk kk hk hk hh  kk hk kk hk hh  hh kk hk -- hk  hk kk kk hk hk  hh hk hh kk
PVGA-1573/1574 <hkxhk>  (hh,hk,kk) ; 105
  hh hk kk hk hk  hh kk hk kk hk  hk hk hk hk hk  hk kk hk hh hk  hk kk hk -- hk  hh hh hk hk hk  hk -- hk hk kk  hh kk kk kk --  kk hk hh hk kk  hk hk hk hk kk
  hh kk -- hk hk  kk hk -- hk kk  hk hh hk kk hh  kk hk -- hh hk  hk hh kk hk hk  -- hk hk hk hk  hk hk hk hk hh  hk hh hk kk kk  hk hk hk hk --  hk kk kk hh hk
  hk hk hk hk hh  hk kk -- kk kk  kk -- hk hk hk  hk kk hk kk hk  -- hk hk kk hk  hk hk kk hk kk  kk hh hh hk hk  hk hk hk hk
PVGA-1275/1276 <hkxhk>  (hh,hk,kk) ; 106
  hh kk hh hh hh  hh hk hk hk kk  hk hh hh kk --  hk hk hh hh hk  kk hk hk hk hh  kk hk hh hk kk  hk hk hh hk hh  hk kk kk hk hh  hh hk kk kk hk  kk kk hk kk hh
  hk hh hk hh hk  hk hh kk hh hh  hk hh kk kk kk  hh -- hk kk kk  hk hk hh hh --  -- hk hh hk kk  hk kk -- hh hk  hk hk hk hk hh  hh hk hk hh kk  kk hk hk hh hk
  hk hh hk hk hk  -- hh hk kk --  hk kk -- kk hk  hk hh hk kk hk  hh hk hk hk hk  hk -- hk kk kk  -- -- hk hh hk  kk kk hh hh
PVGA-1271/1272_345 <hkxhk>  (hh,hk,kk) ; 107
  hk hh hk hk --  hk hk hk hk hh  hh hk -- hk hk  hk kk hk kk kk  hh hk kk hk hk  hk kk hk hk hk  kk hk hk hk kk  hk hk hh kk hk  hh hk kk kk kk  hk hk kk hk kk
  hk kk hk kk kk  hk hk hk hk hh  hk kk hk hh hh  hh -- hh hh hh  kk hk hh hk hk  hk hh hk kk hh  kk kk hk kk hk  hh hk kk kk kk  hk hh kk kk kk  hk kk kk hh kk
  hk kk hk hk hk  kk hk hk hk hk  kk kk kk hh kk  kk hk -- kk kk  hk kk hk hk --  hk hk hk kk kk  hk hk hh hk hk  hk hk hk kk
PVGA-1271/1272_300 <hkxhk>  (hh,hk,kk) ; 108
  hk hk kk hk --  hk hk kk kk hk  kk kk -- hk hk  hk hk hh hh hh  hk kk hk hk hh  kk hh hh hk hk  hk hk hk hk hk  hh hk kk kk hk  hk hh hh hk kk  hh hh hk hk hk
  hk hk hk hk hh  hk hh hk hh hk  hh hk kk hk hh  hk -- hk hk hk  hk hk hk hh kk  hh kk hk hk hk  kk hk hk hk kk  kk hk hk kk hk  hk hk hk hk hk  hk hk hk hk hk
  hh hk hk hk kk  hk hk hk hh hk  hk hk kk kk kk  kk hk kk kk kk  hk hk kk hk --  hk hh hh hh hk  hk hk hk hk hk  kk kk kk --
PVGA-1251/1252 <hkxhk>  (hh,hk,kk) ; 109
  hk hk kk hk hk  hh kk hk hk hh  kk kk kk kk hk  hk kk hk hk hh  hk hk hk hh hk  kk hk kk hk hk  hk kk hk hk hh  kk hk kk hk kk  hh kk hh hk kk  hk hk kk kk hk
  hh hk hk hk kk  hk hk hk kk hk  hk hh hk hk kk  hh -- -- -- hk  hh hh hk kk hk  hk hk -- hk hk  -- kk kk -- hk  hh hh hh hk hh  hh kk kk kk kk  hk kk -- hk kk
  kk hk hk hk kk  kk hk hk kk hk  hk hk kk hk hk  hk hk hk hk hk  hk hk hh hh --  kk hk hk hk kk  hh hh hh kk hk  hk hk kk hk
PVGA-1225/1226_190 <hkxhk>  (hh,hk,kk) ; 110
  hh hk hk hh hh  hk hk hk hh hk  hk kk kk hk hh  hk hh kk hk hh  hk hk hk hh kk  kk kk kk hh hh  kk hk hh hk hk  hh kk hk kk kk  hk hk hh hk hk  kk hh -- hk kk
  hk hk hk hk hk  kk hh hk hk hk  hk hk hk hk hk  hk hk hh kk hk  hk hh hk hk hk  -- hh hk hk hk  hk hk kk hk hh  hk hh kk hk hk  hk hk -- kk hk  hk hk hk hh hk
  hk kk kk hk hh  hk hk hk hk hk  kk -- hk hk kk  hk -- hk hk hk  -- kk kk hk --  kk hh hk -- kk  hk hk hk hh hk  hk hk kk kk
PVGA-1225/1226_168 <hkxhk>  (hh,hk,kk) ; 111
  hk hk hk hh hk  kk hh hk hk hk  kk kk kk kk hk  hk hh kk hk hk  hk hk -- hh hk  hk hh kk hk hh  kk hk hk hk hk  hh hh kk hk kk  kk kk hh hk kk  hk hh -- hh kk
  hk hk hk hk hk  kk hk kk hh kk  -- hk kk -- hk  hh hk hh hk hk  hk hk hk hk kk  -- hk hk hk hk  hh hk kk kk hh  kk hh kk hk hk  kk hk kk kk hk  hh hk kk hk hh
  hk hk kk hh hk  hk hk hk hh hk  hk -- hk hk hh  hk -- hk hk hk  -- kk hk hk --  kk hk hh -- hh  hh hh hk hk hk  kk hk hk kk
PVGA-1197/1198 <hkxhk>  (hh,hk,kk) ; 112
  hk hk hk hh hh  hh hh hh hk hk  hk hh hk hk kk  kk hk kk hh hk  kk hk hk kk kk  hk hk hk hk hk  hk hh hh kk hk  kk kk hk hk hk  hk hk hh kk hk  hk hk hh hh hh
  hk -- hk hk kk  kk kk kk hk hk  hk hk hk hh hk  kk hk hk hk hh  hk hh hh hk hh  hk kk kk hk hk  kk hk hk hh hk  hk hh hk hk hk  hk hh hh hk --  hk hh hk hh --
  -- hk hk hk kk  hk hk hk -- hk  hk hh hh hh hh  -- hh hk hh hh  hk kk hk hk hk  hh hk hk hk hk  hk hh kk hk hk  hh hk hk --
PVGA-1209/1210 <hkxhk>  (hh,hk,kk) ; 113
  hk hh hh kk kk  hk hk kk hk hh  hk hk hk kk kk  -- hk hh kk kk  hh hk hh kk hh  hk hh kk kk hk  hk hh kk hk hk  hk hk hk kk hk  hh hk kk hk hh  hk hk kk kk hk
  hk hh hk hk hk  hk hk hk hk hk  hk hk kk kk hk  hk hk hk hk kk  kk kk kk hk hk  hk hk kk kk hk  hk kk kk hk hh  kk kk kk kk kk  hk kk hk kk --  hk hk hh hk hk
  hk kk hk hk hk  -- kk hk kk hh  hh hk hk hh hk  kk hk hh hk hk  hk hk kk hk hk  hk hk hk hk hh  hk hk hk hh hk  hk hk hk hk
PVGA-1201/1202 <hkxhk>  (hh,hk,kk) ; 114
  hk hk hk hk kk  hk kk kk hk hk  hk hk hk kk hh  hh hk hh kk kk  hh hk hk hh hh  hk hk hk hk hk  hk kk kk hh hk  hh hk hk hk hh  hk hh kk hk hk  kk hk kk kk kk
  hh hk hk hk hh  hh hk hh hk kk  hk hk hh kk hh  hk -- hk kk kk  hh kk hh hk kk  hk hk hk hh hk  hh hk hh hh hk  kk hk hk kk hk  hk kk kk hh kk  hk kk kk hk hk
  kk hh hk hk hk  hk hk kk kk kk  kk hk kk kk hk  hk hh kk hh hk  hk hh hk hk kk  -- kk hk hk hk  hk kk hk hk kk  kk hk hk hk
PVGA-1187/1188 <hkxhk>  (hh,hk,kk) ; 115
  hk hk hk hh hk  hk kk kk hk hk  hk hk hk kk hh  hh hk hh hk kk  hk hh hk hh hh  hk hh hk hk hk  hk kk kk hh kk  hh hk hk hk hh  hk hh hk hk kk  kk hk kk kk kk
  hh hk hk hk hk  hh hk hh hk kk  hh hk hk kk kk  hh -- hk hk hk  hh hk hk hk hk  hh hk hh hk hk  hk hh -- hk hh  kk hk hk kk hk  hk kk kk kk kk  hk hk kk hk hk
  hk -- hh hh hh  hh hk hk kk kk  hk hk kk hk hk  hk hk kk hk hh  hk hh hk hh kk  kk hk hk hh hh  hh hk hk hh hk  hk hk hk hk
PVGA-1165/1166 <hkxhk>  (hh,hk,kk) ; 116
  hk hk hk kk kk  hk kk hh hk hk  hk hk hk hh kk  hk hk hk hk kk  hk hk hk kk hk  hk hk hk kk kk  hk hk kk hk hk  hh hk hh kk hk  hk kk kk hh hk  kk hk hk hk hk
  hk kk kk hh hh  hk kk hk hk kk  hk hk kk hk hk  hk hk hk hk hk  kk hk hk kk hk  kk hk hk hk hk  hh hk -- kk hh  hk hh hh hh hk  hk hk hh kk hk  hk hk hk hk kk
  hh kk hh hh hk  hk hh kk hk hk  hk kk hk kk hk  kk hh kk kk hk  hh hk kk hk hh  -- hk hk hk hk  kk kk hh hk kk  hk hh hh hk
PVGA-1153/1154 <hkxhk>  (hh,hk,kk) ; 117
  hh kk hk kk hk  hh hk hk hk hk  hh hh hh hh hh  kk kk hh hk kk  hk hk hk kk kk  hk hh hh hh hk  hh hk hk hk hh  hk kk hh kk hh  hh hk hk hk hh  hk kk -- kk hk
  hh -- hk hk hk  hh hh hh hk hh  hh kk hh hh hk  hk -- hh hh kk  kk hk hk hk hk  hh hh hk kk hk  hk hk hk hh kk  hh kk hh hh hh  hh hk hk hk hk  kk hh hk hk hk
  hh hk hh hk hh  -- hk hk kk hk  hk hk hh hk hh  hk -- -- kk hk  hk hh -- hk hk  hk hk hh kk hk  hk kk kk hh hk  hh hk kk hh
PVGA-1149/1150 <hkxhk>  (hh,hk,kk) ; 118
  hk kk hk hh hh  hh hk hk hk kk  hk hh hh kk hk  kk hk hh hh hk  kk hk hk hk hk  kk hk hh hk kk  hk hh hh hk hh  hk kk kk hk hh  hh hk kk kk hk  kk kk hk kk hh
  hk hh hk hh hk  kk hh kk hh hh  hk hh kk kk hk  hk -- hk kk kk  hk hk hh hh hk  hk hk hh -- kk  hk -- -- hh hk  hk hk hk hk hh  hh hk hk hh kk  kk hk hh hh hk
  hk hh hh hk hk  hk hk hh kk hh  -- kk kk -- hk  hk hh hk kk hk  hh -- hk hk hk  hk hk kk hk hk  hh hh hk hk hh  hk kk kk hk
PVGA-1143/1144 <hkxhk>  (hh,hk,kk) ; 119
  hk kk kk hk hh  hk hh hk hk hh  hh hk hk hk kk  hk hh hh hh hk  hk hh hk hh hh  kk hk hk hk kk  kk hh hk hk kk  hh hk hk kk hk  kk hh hk hk hk  hh hk hk hk hk
  hh hk hk kk hk  hh hk hh hk hh  -- -- kk kk kk  hh -- hk kk hk  hh hh hk hh hk  hh -- hk hh kk  hk kk kk hk hk  hh kk kk hk hh  hk hh hh hh hk  hh kk hk hh hk
  hh hk hh kk hk  hk kk hh hk hk  hk -- -- hk hh  hk hh hk kk hk  hk hk hh kk kk  hh kk hh hh hk  kk -- kk hh kk  hk hk hk hh
PVGA-1135/1136 <hkxhk>  (hh,hk,kk) ; 120
  hk kk hk kk hh  hk kk hk hk hh  hk hh hk hk hk  hk hk hk hh hh  hk hk hh hh hh  hh kk kk kk hh  hk hk hk kk kk  hk hh hk hk kk  hk hk hh -- hk  hk hk hh kk hk
  hk -- hk hh hk  kk hk hh hk kk  hh kk hk hk hk  hk -- kk kk kk  hk hk hk hk hk  hk hk hk hk hk  hk kk kk hh hh  hk hk kk hk hk  hk hk kk hk hk  kk kk kk kk kk
  kk kk kk hk hk  hk hk hk kk kk  hk hk hk kk kk  hk hk hk hh hh  hk hk hk kk hh  kk hk hk hk hk  hk hk hh hh hk  kk kk kk hk
PVGA-1133/1134 <hkxhk>  (hh,hk,kk) ; 121
  hk kk hk hk hk  hh kk hk hk hh  hk hk hk hk kk  hk kk kk hk hk  kk hk kk hh hh  kk hk kk hk hk  hh kk hk hk hk  hk hh kk hk kk  hh kk hh hk hk  kk hh hk hk hk
  hk hh hk hk kk  hk hk kk hh hh  hk hk hh hk hk  hh -- hk hh kk  hh kk hk hk kk  kk hk kk hk hk  kk kk -- hh hh  hh hk hh hk kk  kk hk kk hk kk  hk kk kk kk hk
  hh hk kk hk hh  hh kk hh hh kk  hk kk hk hk hk  hk hh hk hk hk  hk hh hh kk hk  hk hk hk hk kk  hh hh hh hk kk  kk hk kk hk
PVGA-1105/1106 <hkxhk>  (hh,hk,kk) ; 122
  hk kk hh hk hk  hk hk hk hk hh  hh hk hk hh kk  hk hk kk hk hk  hk hk hh kk hk  hh hk hh hh hk  hk hh hh hk kk  kk hh hh kk hk  kk hh kk kk hk  hk hk hh hh hk
  hk -- hk hk hh  -- hk hk hk hk  hk hh hk hh hk  kk -- -- hh kk  hh hh hk kk hk  hk hk hk hk hh  kk hk kk -- hk  hk kk hh hk hh  hh hk hk kk hh  hk kk hk hh hh
  hh hk hh hh hk  hk hk hk hk kk  hh hk hk hk hk  hh hh hh hk hh  hk -- hk hh hh  hk hk hh hk hk  kk hk hh hh hk  hh -- hk kk
PVGA-1091/1092 <hkxhk>  (hh,hk,kk) ; 123
  hk hk hk hk kk  hh hk hk hh hk  kk hh hh hh hk  hk hk hh hh hk  hk hk hh hk hh  hh kk hh -- kk  hh hk hk hk hk  kk hk hk kk kk  hh kk hk hk kk  hh hk -- hk kk
  hk -- kk hk hh  hh hk hh hk hk  hk hk hh hk hk  hk -- -- hk kk  hk hk hk hk kk  kk hk hk kk kk  kk hk -- hh kk  hh hk hk hk hk  hk hk hh hh hk  hk kk hk hk hk
  hh kk hh hk kk  hk hk hk kk hk  hh kk hh kk hk  hk kk hh hk hk  kk hh kk hk --  -- hk kk hk hk  hk hk kk hk kk  hk hk hk hk
PVCA-1045/1046_175 <hkxhk>  (hh,hk,kk) ; 124
  -- hk hh hk kk  hk hh hk hk --  hk kk hk hk hk  hk -- hk kk kk  hk kk kk kk kk  kk hh hk hk kk  hk hh hk hk hk  hk kk hk hk --  hh hk kk hk hh  kk hk kk hk hk
  hk -- hk kk hk  hk hk kk kk hh  kk hk hk hk hk  hk -- hk hk hh  hk hk hk hk hh  hh hh hh kk hk  hk hk hh kk kk  hk hk hk hh hh  hk hk hk hk hk  hk hk hk hk hk
  hk hk hk hk kk  kk hk hk kk kk  hk kk hk hh hk  hh kk hh hk kk  hh kk hk hk kk  hh hk hk hh hk  hk hk kk kk kk  hk hk hh hk
PVCA-1037/1038 <hkxhk>  (hh,hk,kk) ; 125
  hh hk kk hh hk  kk hk hk hk kk  hk kk hk hk kk  hk hk hk hk hk  hk hk hk hk hk  hh hh kk kk hk  hk kk kk kk hk  hk hh kk hh --  kk hk hh -- hk  hk hk hk hk hk
  hk hk hh kk hk  -- hh kk -- --  hk hk hk kk hk  hk -- hk hk kk  kk hk hk hk --  hh hh hh hh hk  kk hk -- hh kk  kk hh hk kk kk  hk kk hk hk hk  hk hk kk hh kk
  hh kk hk hk kk  kk kk hk hk hk  hk hk kk kk hk  hk hh -- hh hh  kk hk hk hk hk  hk hk -- hk hk  hh kk hk hh hk  hk hk hh kk
PVCA-979/980 <hkxhk>  (hh,hk,kk) ; 126
  hk kk hk hk hk  hk kk hk hh hh  hh hk hh hk hh  hk hk kk hk hh  hh hk hk hk hk  hk hh hh kk hh  hk hh kk hk hk  hk hk kk hh hk  kk hh kk hh hk  hk kk hh hh hk
  hk kk kk hk hk  -- -- hh hh --  hh hk hk kk kk  hk -- hk hk hk  hh kk hk hh hk  hk hk hh kk hk  kk hk hk kk hk  hh hh hk hk kk  hh hk hk hh kk  hk hk hk hk hk
  hk hh hh kk hk  hk hk hh hk hk  hk hk hk hk hk  kk hk hh hh hh  hk hk hk hk hk  hk kk kk hh hk  kk kk hh hk kk  hk hk kk hh
PVGA-1337/1338 <hkxhk>  (hh,hk,kk) ; 127
  kk -- hk kk hk  kk hk kk kk kk  hh hh kk kk hh  hh kk hk -- --  hh -- kk kk hk  hh hh hk kk kk  hk hk hh kk hk  kk kk kk hh hh  kk kk kk kk hh  hh hh hh hk hk
  hk hh hh -- hk  hk hh kk hh hh  hk kk hk hh hk  hk -- kk hk hk  -- hk hh hk hk  hk kk hh hk hh  kk hk kk kk hh  hk hh kk kk hk  hk hk hh hk hk  hk hh hk hh hh
  hk hk hh hh hh  kk kk kk kk kk  kk -- hk kk kk  hh hk kk hh hh  hk kk hk hk kk  hh kk hh hk hk  kk hk hk hh hk  hk hk hk hh
PVGA-1301/1302 <hkxhk>  (hh,hk,kk) ; 128
  hk hk hk kk hk  hh hk hk -- hk  hh hh hh hh hk  kk hk hh hk hk  hk hk hk -- hk  hk kk hh -- kk  hh -- hk hk hk  hk kk hh hk hh  -- hk hk hk hh  hk kk hh kk hk
  hh hk hh hk hk  hh hk hh kk hh  hh kk -- hh --  hk kk hh hh hk  hk hk hk hk hh  hh hk hk kk hk  kk hk hk hh kk  hh kk hh hh hk  hh hk hk hk hk  kk hk hk hk hk
  hh hk hh kk hk  hk hk hk kk hk  hk -- hh hk hh  -- -- hk hk hk  -- hh hk hk --  hh hk hh hh hk  hk kk hk hh hk  hh hk hk hh
PVGA-1405/1406 <hkxhk>  (hh,hk,kk) ; 129
  hh hk hh hh hk  hh hk hk hk hk  hk hh hk hk kk  hk kk hh hk hk  kk hk hk hk hk  hk kk hh hk hk  hh hk hh kk kk  hk hk kk kk kk  hk kk hh hh kk  hk hk kk hk kk
  kk -- hk -- hh  -- kk hh hh --  hk hk hk hk kk  kk -- hk hk kk  hh hk hk hh hk  kk hk hk kk hk  kk hh -- hh kk  hh hk hh hk hk  hk hk hk kk hk  hk kk hk kk hh
  hk kk hk kk kk  hk kk hk hk hh  hk hk -- hk hk  hk kk hk hk hk  hk hk kk hk kk  kk hk kk hk hk  hk kk kk hh hk  hh hk hk hk
PVGA-1401/1402 <hkxhk>  (hh,hk,kk) ; 130
  kk kk hk hk hh  hk hh hk kk kk  hk hk kk kk hh  hk kk hk kk hk  hk hh hh kk hk  hh hh kk hh kk  hh kk kk hk kk  hk hk kk hh kk  kk hk hh -- --  hk hk hh hk hh
  hk -- kk hh --  -- hh kk -- --  hk hk hk hh kk  hk -- kk hk kk  hh hh kk hk --  kk hk kk hk hh  hk kk kk kk hk  hh hh hk hk kk  hk hk kk hk hk  hh hk hk kk hh
  kk hh hk hk hk  kk -- hh kk hh  hh kk kk hk hh  kk kk hh hk hk  hh hk kk hk hh  hk hh hh hh hh  hh hk hh kk hk  hk hk hk hh
PVGA-1357/1358 <hkxhk>  (hh,hk,kk) ; 131
  hk hk hk hk --  hk hk hk -- hh  hk hh hk hk hk  hk hh hk hk hk  hk kk hh hh hk  kk hh hh hh hh  hk hh kk hk kk  hk hk hk hk hk  hh hh hk hk hh  hh hh hk -- hk
  hk hk hh -- hk  hk hk hk hk hk  hk hk kk hk hk  hk -- kk hk kk  hh hh hk -- --  hk kk hk hk kk  hk kk -- hk hk  hh kk kk hh hh  hh hh hh hh hk  hh hk kk hk kk
  hk -- hk hk kk  -- hk -- hh --  hk hk hk -- hh  -- hh -- kk kk  hk -- hh kk --  -- hk -- hh --  hk hk hk hh kk  hk hk kk hh
PVGA-1311/1312 <hkxhk>  (hh,hk,kk) ; 132
  kk hh hk hh kk  hh hk hk kk kk  kk kk hk hk kk  kk hk hh kk kk  hk kk kk kk kk  kk hk hh hk kk  hk hk hk hh hh  hk kk hk hk hh  hk -- kk hh hk  hk -- kk hh kk
  hk -- hk -- kk  hh hk kk kk hh  kk hh hk hk hk  hk -- hh hh hh  hk hk hk -- kk  hk hk hk kk hk  hk hh -- kk kk  hk hk hh hh hk  hk hk hk hk hk  hh hh hh hh --
  hh hh hh -- hk  hk hk -- hk hh  hk kk hk hk --  -- kk hk hk kk  kk kk hk -- kk  hh hk -- hk hk  hk hk kk kk kk  hh hh hh hk
PVGA-1419/1420 <hkxhk>  (hh,hk,kk) ; 133
  -- hh hk kk --  -- hk hk -- hh  hk -- -- -- kk  hk hk kk hh hk  hk kk kk hk hh  kk kk hh kk hh  kk hh hh hk hk  hk hh -- kk --  -- -- -- -- kk  hk hk kk hk --
  hk -- hh -- kk  hk kk kk hk --  kk hk hk kk kk  hh -- hk kk hh  kk kk hk kk hk  hk hk hh hk kk  hk hk -- hh hk  kk kk hk hk hh  hk hk hh hk kk  kk hk hk hk kk
  hh hk hk hk hk  hh hk hk hh kk  kk hh hk hk kk  hk hk kk hk hk  kk -- hh hk kk  hk kk kk kk kk  hh hk hk kk hk  hh -- hk hk
PVCA-969/970 <hkxhk>  (hh,hk,kk) ; 134
  hk hh kk hk hk  hk hk hk hk kk  kk hk hk kk hh  hk hk hh -- hk  hk hk kk hh hk  kk hk kk kk hk  hk kk kk hk hh  hk kk kk hh hk  hh kk hh hh hk  hk hk kk kk hk
  hk -- hk -- kk  hk hk hk hk hk  hk kk hk kk hk  hh hk hk kk hh  kk kk hk hh hk  hk hk hk hk kk  hh hk hh hk hk  hk hh kk hk kk  kk hk hk hh kk  hk hh hk kk kk
  hk hk kk kk hk  hk hk hk hk hh  kk hk hk hk hk  kk kk kk hk kk  hk hh hk kk kk  hk hk kk hk hk  hh hk kk kk hk  kk kk hk hh
PVCA-949/950 <hkxhk>  (hh,hk,kk) ; 135
  hk hh hk hh kk  hk hk hk hk kk  hk kk hk hk hk  hk hk hk kk --  hk kk kk kk kk  kk hk hh hk kk  hk hk hk hh hh  hk kk hk hk hh  hk hk kk hh hk  kk hk kk hh hk
  hk hh hk -- hk  hh hk kk kk hh  kk hh hk hk hk  kk -- hh hh hh  hk hk hk hk hk  hk hk hk hk hk  hk hh -- kk kk  hk hk hh hh hk  hk hk hh hk hk  -- hh hh hh hh
  hh hh hh hh hk  hk hk hk hk hh  hk kk hk hh hk  hk -- hk kk kk  hk hk hk hh kk  hh hk hk hk hk  hk hk kk kk hk  hh hh hh hk
PVCA-963/964 <hkxhk>  (hh,hk,kk) ; 136
  -- hk -- -- --  -- -- hk -- hk  hk hk hk hk hk  hk hk hk hh hk  hh kk hk hk hk  hk kk hk kk hh  hk hh kk kk hk  hk hh hk hh hk  hk hk hk kk hk  hk kk hh hk hk
  hk hh hk -- hk  kk hh kk hh hk  kk hk hk kk hh  kk -- kk hh hk  kk hk hk hk hh  hh hk hh hh hk  hk hk kk hk hk  kk hk hh kk hk  -- hh hk hk hk  hk hh hh hh kk
  hh hk hk hh hk  hk hk hk hk hh  hh hk kk kk hk  hk hk hk hk hh  hk hk hh hk hk  hk hk hk hk hk  hh hk hk hh hh  kk hk hh hh
PVCA-931/932 <hkxhk>  (hh,hk,kk) ; 137
  -- -- -- -- --  -- -- hk hk --  kk hk hh kk hh  hk -- hk hk hh  hk hh hk hh hk  hk hk hh hk hh  hk hk hh hk hh  hk hk -- hh hk  hk kk hk kk hk  hk hk -- hk hh
  hk hk kk -- hk  hk hh hk hk hk  hk hh hk hh hk  kk -- hk hk kk  kk hk hh kk hh  kk kk hh hh hk  hh hh -- hk hk  hk hh hk kk hk  hk hk hk kk hk  hk hk hk hk hk
  hk hk hk hh hk  kk kk hk hk hk  kk hk hk hk kk  kk hk hk hk hk  hk hk hk hk hk  hk hk hk kk hh  hk kk hh kk hk  kk hk hh hh
PVCA-929/930 <hkxhk>  (hh,hk,kk) ; 138
  hk hk hh kk hh  hk hh kk kk hk  hk hk hk kk kk  kk hk hk hh kk  kk kk hk hk kk  hk hh hk kk hk  hk hh hh hk hk  hk hk hk hh kk  kk kk hk kk hh  hk hh hk hh hh
  hk kk kk -- kk  hk hh kk kk hh  hh hh hk kk hk  hk -- hk kk hk  kk hk hk kk --  hh hk hk kk hh  hk kk hh hk hk  hk hk hk hh hh  hk hk hk kk hk  hk hk hh hh hh
  hk kk hk kk kk  kk hh hk kk kk  hk hk kk hk hk  hh kk hk hk hk  hk kk hk hk hk  hk hk kk hk kk  hk kk kk hk kk  hk kk hh kk
PVCA-911/912 <hkxhk>  (hh,hk,kk) ; 139
  hk hk hk hh hk  hk hk hh kk hk  hk hk hk -- hh  hk kk kk -- hh  kk hh hh hk hk  hh kk kk hk hk  hk hk hk hk kk  hk hk hh hh hk  hk kk hh hh kk  kk hk hk hk hk
  kk hk hk hh kk  hh hk hk hk kk  hk hk hk hh hk  hk -- hk hk hk  hh hh hh hh hh  hk hk hk -- hk  hk hk -- hk hk  hk hk hk hk hk  kk hh hk hk hk  hk hk hk hk hh
  hk hk kk hk kk  hk hh hk hk hk  hk hk hk hk hk  hk hk hk hh hk  hh hk kk hk hk  hk hh hk hh hk  hk hk hk hk hk  hk hh hh kk
PVCA-893/894 <hkxhk>  (hh,hk,kk) ; 140
  hk hk hh hk hk  kk hh hk hk hk  kk kk hk kk hh  hk hk kk -- hh  hk hh kk hk kk  hk kk hk hk hh  kk kk hh hk hk  hk hk hk hh hk  hk hk hk kk hk  hk hk kk hk hh
  hk hk kk -- hk  hh hh hk hk kk  hk kk hh hh kk  hk -- hh hk kk  kk -- hh kk hk  kk kk hk hh hk  hh hh -- hk hk  kk hk hk kk hk  hk hk hk -- hk  hh hk kk hh hk
  hk hh hk hh hh  kk kk hk hk hk  kk hk hk hk kk  kk hk kk hk hk  hh hk hk hk hh  hk hk hk kk hk  hk hk hk kk hk  kk hh hh hk
PVCA-811/812 <hkxhk>  (hh,hk,kk) ; 141
  hh hk hk hk hk  hh hk hk hk hk  hh hh hh hh hh  kk hk hh -- kk  hh hk hh kk hk  hk hk hh hh hk  hh hk hk hk hh  hk kk hh kk hh  hh hk hk hk hh  hk kk hh kk hk
  hh hk kk -- hk  hk hh hh hk hh  hh kk hh hh kk  hk -- hk hh kk  kk hk hk hk hk  hk hk hk kk hk  hk hk hk hh kk  hk kk hh hh hh  hh hh kk hk hk  kk hh hk hk hk
  hh kk hh hh hh  hh hk hk kk hk  hk hk hh hk hh  hk kk hh kk kk  hk hh hk hk hk  kk hk hh kk hk  hk kk hk hh hh  hh hh kk hh
PVCA-717/718 <hkxhk>  (hh,hk,kk) ; 142
  hh kk kk kk kk  -- hk hk hk kk  -- -- hh hh hh  kk hk hh -- kk  hh kk hh kk kk  hk kk hh hh kk  hh hk hk hk --  kk kk hh kk hh  hh kk kk kk hh  kk kk -- kk hk
  hh kk kk -- kk  kk hh hh kk hk  hh kk hh -- kk  kk -- -- kk hk  kk kk kk kk kk  kk hh kk kk kk  kk -- hh kk hh  -- -- -- -- --  hk hk kk hh kk  kk hk kk kk hk
  hk hk -- hk --  hh kk kk hh hh  kk kk -- -- --  -- hh -- hh hh  hh -- -- kk kk  kk hh hh kk kk  kk kk hk hk hk  hh kk hh hh
PVCA-765/766 <hkxhk>  (hh,hk,kk) ; 143
  hk hk hh hk hk  kk hh hk hk hk  hh hh hh hh hk  hk hh hk -- kk  hk hk hk kk hk  hh hk hh hk hk  hk hh hk hk kk  hh hk hh hk hh  kk hh kk hk hk  hk hk hh hh hk
  kk hk hk -- hh  -- hk hk hk hh  hk hk kk hk hh  kk -- hk hk kk  hk hh hk hk hk  hh hh hk hk hh  hh hh hk kk kk  kk hk hk hk hh  hh hh hh hk hh  hk hk hh hh hk
  hk hk hh hh hk  hk hh hk kk hk  hh hk kk hk hk  hk kk hk hk hh  hk kk kk hh hk  hk hk hh hk kk  kk hk kk hh hk  hk hk hh hk
PVCA-793/794 <hkxhk>  (hh,hk,kk) ; 144
  hk kk hk kk hh  hk hk hk hk hh  hh hh hk hk hk  hk hk hk -- hh  hk hk hh hk hh  hh hk kk hk hh  hk kk hk kk kk  hh hh hk kk hk  hk hk hk hk hk  hk hk hh kk kk
  hk kk hk -- hk  kk hk hh hh kk  hh hk hk hk hk  hk -- hk hk hk  hh hk hk hk hk  hk hk hk hk hh  hk kk kk hh hh  hk hk hk hk hk  hk hk kk hk hk  kk kk kk hk hk
  hk hk kk hk hk  hk hk hk kk kk  hk hk hh kk kk  hk hk hk hh hh  hk hk hk kk hh  kk hh hk hk kk  hk hk hh hh hk  kk kk kk hk
PVCA-19/20 <hkxhk>  (hh,hk,kk) ; 145
  hk hh hk hk hk  hk hk hk -- hh  hh hh hh hk hh  kk hk hh -- kk  hk hk hh kk hk  hk hk hh hk hk  hh hk hk hk hh  hk hk hh kk hk  hk hk hk hh hh  hk kk hh hk hk
  kk hk kk -- hk  hh hk hh hk hh  hk kk hk hh kk  hh -- hk hk kk  hk hk hk hh hk  hh hk kk hh hk  hk hk hk hh hh  hk hk hh hh hk  hk hh hk hk hk  kk hh hk hk hk
  hh kk hh hh hh  hh hk hk kk hk  hk hk hk kk kk  -- kk hk kk kk  kk hk hk hk hk  kk hh hk kk hh  kk kk hh hh hh  hk hk kk hh
PVCA-687/688 <hkxhk>  (hh,hk,kk) ; 146
  hk hk hk hh hh  hk hk kk hh hk  hk hk hk kk hh  kk hh hk -- hh  kk hk hk hh hk  hk hk hk hh hh  hk hk hh hk hk  kk hk kk hh hk  hk hk hh kk hk  hh hh hk hk hk
  hk hk hh -- kk  hk hh kk hk hh  hk hk hk hk hk  hk -- hk hk hk  hk hk -- hh hk  hk hk hk hh hk  kk hk hh hh kk  hk kk kk kk hk  kk hk kk hh hk  hk hk hk kk hh
  kk hh hk kk hk  hh kk hh hk hh  hk hk hk hh hk  -- kk hk hk hk  hk kk hk hk kk  hk hk hk hk hh  hh hh hk hk hh  hk kk kk hk
PVCA-615/616 <hkxhk>  (hh,hk,kk) ; 147
  hh kk hk hk --  kk hk hk hh hh  hk hh hk hk hk  hk hk kk hk hh  hk hh hh hh hh  hh hk kk -- hh  hk kk hk hk kk  hk hh hk hk kk  hh hk hh kk hk  hh hk hh kk hk
  hk kk hk hk hk  kk hk hh hk --  hk hk hk -- hk  hk -- kk kk kk  hk hk hk hk hk  hk hk hk hh hk  hk kk kk hh hh  hk hk kk kk hk  hk hk hk hk hk  kk kk kk kk kk
  kk kk kk hk hk  hk hk hk hk hk  -- hh hk kk hk  hk hk hk hk hh  hk hk hk kk hh  kk hk hk hk hk  hk hk hh hh hk  kk kk -- --
PVCA-605/606 <hkxhk>  (hh,hk,kk) ; 148
  hk hk hk hk hk  hk kk hk hh hk  hh hh hk hh kk  hk -- hh -- kk  hk kk hh hk hk  hk hh hk hk kk  hh -- hk hk kk  hk hk hk kk hk  hk hk hk hh hk  hk hk hk hk kk
  hk hk hh -- hk  hk kk hk hk hk  hk kk hk kk hh  hk -- kk hk hh  hh hk kk hh kk  hh hh hk kk hk  hk kk -- hk hk  kk hk hk hh hk  hk hk hk hh hk  kk hk hh kk hk
  hk kk hk kk kk  hh hh hk hk hk  -- hk hk hk hh  hh hk hk hk hk  kk hk hk hk kk  hk hk hk hh hk  hk hh hk hk hk  hk hk kk hk
PVCA-599/600 <hkxhk>  (hh,hk,kk) ; 149
  hk kk hk -- hk  kk hh hh hh kk  hk -- hk kk kk  kk hk hk -- kk  hh hh kk -- hh  kk hh hk kk kk  hh hk -- hk --  hk kk kk hh hk  -- hk hh kk kk  hk hh hh hk hk
  kk -- kk -- hh  -- hh hh kk --  hh hh hk kk kk  kk -- -- kk --  kk kk kk kk kk  kk hk kk hk --  -- hk hk -- kk  hh hh hh hh --  hh hh hk hk kk  hh kk -- hk kk
  kk hk kk hh hh  hk kk kk hk --  -- kk hk kk --  -- hh kk hk --  kk hh kk kk --  hh hh hh hk kk  hk kk hk hk hk  hh hk hh kk
PVCA-597/598 <hkxhk>  (hh,hk,kk) ; 150
  hk hk hh hk hk  hk hk hk hh hk  kk kk hk hh hh  kk hk hh hk hk  hh hk kk hk hh  hk hh hk hk kk  hh hh hk kk hk  hk kk kk hk kk  hk hh hk hk hh  hh hk hk kk hh
  hh hk hk hh hh  hk hk hh hk hh  hh hh kk kk kk  -- -- hk kk hh  hk hk kk hk hk  kk kk kk hk kk  kk hk -- hk hk  hk kk hk hh hk  hk kk hk hk hk  kk kk hh kk hk
  hk hk hk hk hh  hh hk kk hh kk  -- kk hk hh hk  kk hk hk hk hk  hk hk hk hk kk  hk kk kk hk hk  kk -- kk hk hk  hk kk kk hh
PVCA-17/18 <hkxhk>  (hh,hk,kk) ; 151
  hk hk hk hk hh  hk hk -- kk hk  hk hk kk hh kk  hk hh kk -- hk  hk hk hk kk hh  kk hk hh hh hk  hh kk hh hk kk  hh kk hk kk hk  hh hk hk kk kk  hk kk hk hh hk
  kk -- kk -- hk  kk hk kk -- --  hk hh hk kk hh  hk -- hk hk hk  hk kk hk hh hh  kk kk hk kk hk  kk hh hh hk hk  hk hh hk hk hk  kk hh hk hk hk  hh hk kk kk hk
  hk hk hk kk hk  hh kk kk hk hk  hk hh hk hk hh  hh hk hk hk hh  hh kk hk hk hk  hh hk hk hh hk  hh hk kk hk hk  hh hk hk hh
PVCA-555/556 <hkxhk>  (hh,hk,kk) ; 152
  hk kk hk hk hk  hh hk hk kk hk  hk hh hk hh hk  hk kk kk hh kk  kk -- kk hk hh  kk hk kk hk hh  hh hh hk hk hk  hh hh hk hk kk  hh hk hh hk kk  kk hh hk hk hk
  kk hh hk -- kk  hh hh kk hk hh  kk hk kk -- hk  -- -- hh hk kk  hk kk hk hh kk  hh hh kk hk hk  hk kk -- hh hh  hk kk hh hh kk  hk hk kk hk --  hk hk hk kk hk
  hh kk kk hk hh  hh hk hh hk hk  -- kk hh kk kk  hh hh -- hk hk  hk kk hh hk hk  hk hh hk hk kk  hk hk hh hk hk  kk hk hk hk
PVCA-541/542 <hkxhk>  (hh,hk,kk) ; 153
  hh hk hk hk hh  hh hk hk kk hk  hk hh hh kk kk  hk hk hh -- hk  hk hk hk kk hh  hk hk hh hk hk  hk hh hk hk hh  hk hk hk kk hh  hh hk hk kk kk  kk hk hk hk hh
  hk hh hk -- hk  hk hh hk hh hh  hk hh kk -- hk  kk -- kk kk kk  hk hk hk hh hk  hk hk hk hk kk  hk kk kk hk hk  hk hk hk kk hh  hh hk hk hh kk  kk kk hh hh hk
  hk hh hh kk hk  hk hk hh kk hh  hk kk hk kk hk  hk hh hk kk hh  hh hk hk hk hk  -- hk kk hk kk  hh hh hk hk hh  hh kk hk hh
PVCA-535/536 <hkxhk>  (hh,hk,kk) ; 154
  hk hk hk hk hk  hk kk hk -- hk  hh hh -- hh kk  hh hk hk kk kk  hk kk hk hh hh  hk hh hk hk kk  hh hk hk hk --  hk hh hk kk hk  hh hk hk hh hh  hh hk hk hh kk
  hk hh hh -- hk  hk kk hk hk hk  hk kk -- kk hh  -- -- kk hk hh  hh hk hk hh kk  hh hh -- kk hk  hk kk -- hk hk  kk hk hk hh hk  hk hk hk hh hk  kk hk hh kk hk
  hk kk hk kk kk  hh hh hk hk --  hh hk hk hk hh  hh hk hk hk hk  -- hk hk hk kk  hk hk hk hh hk  hk hh kk hh hk  hh hk kk hk
PVCA-529/530 <hkxhk>  (hh,hk,kk) ; 155
  hh hk hh kk hk  hk hk hk hh hk  hh hk kk kk kk  hh hk hk hh hk  kk hk hh hk hk  hk kk hk kk hh  hk hk kk hk kk  hk hh hh hk hh  hk kk hk kk hk  hk hk hk hh hh
  hk hh hk -- hk  hh hk hk kk hk  hk hh hh hk hh  hh -- hk hh hh  hk hh hh hk hh  hk hk hh hk hk  kk hk -- hh hk  kk hk hh hk hk  hk kk hk hk hk  hh hh hk hh hh
  hh kk hk hk --  hk hk hh hh hk  hh hk hk hk hk  hh hh hk kk hk  hh kk kk hh hk  hh hk hh kk hk  hk hh hk hk hk  hh kk hh kk
PVCA-491/492 <hkxhk>  (hh,hk,kk) ; 156
  hk kk hk hk hh  hk hh -- hk kk  hk hk hk hk hh  hh kk kk -- hk  hk hh hh -- hk  hh hh kk hh kk  hh kk kk hk hk  hk hk hk hh hh  kk hk hh hk hh  hh hh hh hk hk
  hk hh kk -- hk  hk hk kk hk hk  hh hk kk hh hk  kk -- hk hh kk  hh hh kk hk hk  hk hk kk hk hh  hk hk kk kk hk  hh hh hk hk kk  hk hk kk hk hh  hk hk kk hk hh
  kk kk hk hk hk  kk hk hk kk --  hh -- hk hh hh  hk hk hk hk hk  hh hh kk hk hh  hk hh hk hh hh  hk hk hk hh hk  kk hk hk hh
PVCA-477/478 <hkxhk>  (hh,hk,kk) ; 157
  hh hk kk hk --  hk kk hh kk hk  kk hh hh hh hk  hh hh hh -- kk  hh hk hh hh hh  hk kk hk kk hk  hk hk kk hk hh  hk hk kk kk hh  kk kk kk hh hh  -- hk kk kk hk
  hk hk kk -- hk  hh hk kk hk hk  kk hh hk hk kk  hh -- kk kk hk  hk hh hh hh hh  hk hk kk hk kk  kk hk -- hh hk  hk hk hk hk kk  hh hh kk hk hk  kk kk hk kk kk
  hh kk kk kk kk  kk kk hk hh hk  kk kk hh kk hk  hh hk hk hk hh  hk hh kk hh kk  hh hk hk hk kk  hk kk hk hk hk  hh hh hk hk
PVCA-405/406 <hkxhk>  (hh,hk,kk) ; 158
  hk hk hk kk kk  hh kk kk hk hk  hk kk hk hk hk  hk hk kk -- kk  kk hk kk hh kk  hh hk kk hk hk  hk hk kk hk hk  hk kk hk hk hk  hk hk hk hk kk  kk kk kk kk kk
  hh hk hk -- hk  hk hk hk hh kk  hk hk hk kk kk  hk -- hk hk hk  hk hh hh kk kk  hh hh hh hh hh  kk hh kk hh hh  hh hh hh hh hh  hh hk hk hk hk  hk hh hh hk hh
  hh hh hh hh hh  -- hk hh hk hh  hh kk kk hk hh  -- -- hh hh hh  -- -- -- -- hk  hh hk hk -- hh  hk hk hh hk kk  hk hk kk hh
PVCA-255/256 <hkxhk>  (hh,hk,kk) ; 159
  hk hk hk hh hh  hh hk kk hh hh  hk hk hk hk hh  kk hh hh -- hh  kk kk hk hh --  hk hk hk hh hh  hk hk hh kk hk  kk hk kk hh hk  hk hk hh kk hk  hh hk hk hk hk
  hk hk hh -- kk  hk hh kk hk hh  hk hk hh hk hk  hk -- hk hk --  hh hk hh hh hk  hh hk hk hh hk  kk hk hh hh kk  hk kk kk kk hk  kk hk -- hh hk  hk hk hk hk hh
  kk hh hk kk hk  hh kk hh hk hh  hk hh hh hh hk  -- kk hh hh hk  hk -- kk hh kk  hk hk hk hk hh  hh hh kk hk hh  hk kk kk hk
PVCA-349/350 <hkxhk>  (hh,hk,kk) ; 160
  hk hk hk hk hh  kk hh hh hk hk  kk hk hh hh kk  kk hk kk -- hh  hh hk hk kk kk  hk kk hh hk hk  hk hk hh kk hh  hk hh hk hh kk  hk kk hh hk hh  hh hk hh hh hh
  kk hk hk -- hk  hk hk kk kk hh  kk hk kk hh hh  kk -- hh hk hk  kk hk hh hk hh  kk kk hk hk hk  hk kk hk hk hk  hh hk hk hh kk  kk hh hh -- hk  hk hk hh hh hk
  hk hk kk hk kk  hk kk hh hk hh  hh hk hh hk hk  -- hh hk hk hk  hh hk hk hk hh  kk hh hk kk hk  kk hk hk kk hk  hk hk hh hk
PVCA-341/342 <hkxhk>  (hh,hk,kk) ; 161
  hk hk hk hh hk  hk hk hh hh hk  hk hk -- hh hh  hk kk kk -- hh  -- hh kk hh hk  hk hk hh hh hk  -- hk hh hk hk  hk hk hk hh kk  kk kk hh hk --  kk hh hk hk hk
  hk hk hk -- kk  -- hk hk hk hk  hk hk hh hh hk  hk -- hh hh kk  hk hh hk kk kk  kk hk -- -- hk  hk hh -- hk hk  hh hk hh hk kk  -- hh hh -- kk  hk kk -- kk kk
  hk hk kk kk hk  hk hh hk hk kk  -- hh hk kk hk  -- hh hk hh hk  hh hh hh hk hk  hk -- hk hh kk  kk kk hh hk hh  hk hh hk hk
PVCA-317/318 <hkxhk>  (hh,hk,kk) ; 162
  hk kk hk hk hk  hh kk hk hk hh  hk hk hk hk kk  hk kk kk kk hk  kk hk kk hh hh  kk hk kk hk hk  hh hk hk hk hk  hk hh kk hk kk  hh kk hh hk hk  kk hh hk hk hk
  hk hh hk -- kk  hk hk kk hh hh  hk hk hh hk hk  hh -- hk hh kk  hh kk hk hk kk  kk hk kk hk hk  kk kk hk hh hh  hh kk hh hk kk  kk hk kk hh kk  hk kk kk kk hk
  hh hk kk hk hh  hh kk hh hh kk  hk kk hk hk hk  kk hh hk hk hk  hk hh hh kk hk  hk hk hk -- kk  hh hh hh hk kk  kk hk kk hk
PVCA-309/310 <hkxhk>  (hh,hk,kk) ; 163
  hk hk hk hk hk  hk hk hk kk hk  hk hk kk kk kk  hh hk hk -- hk  kk kk hh hh kk  kk kk hk kk hh  hh hk kk hh hk  hk kk hh kk hk  hk kk hk hk kk  hh hk hk hh --
  hk hk hk -- hh  hk hk hh hh hk  hk -- -- hk hk  hh -- hk hk kk  kk hh hk kk kk  hk hk hk hk hh  kk hk -- hk kk  kk hk hh hk kk  hk kk hk hk hh  hh hh hh hh hk
  hk hk kk hk kk  hk kk hk hk hk  kk hh hk hk hk  kk hk hk hk hk  hk hk hk hk hk  hh kk hh hk hh  kk hk hk hk hk  hh kk hk kk
PVCA-285/286 <hkxhk>  (hh,hk,kk) ; 164
  hk hk hk hk hh  hk hk hk hh hk  -- hk hh hk hh  kk hk hk -- hk  hh hh kk kk hk  hk hh hh hk hk  kk hk hk hk hk  hk hk kk hh kk  hk hh hk hk hk  hk hk -- kk hk
  hk kk kk -- hk  hk hk hk hk hk  hk kk hk kk hk  kk -- hk hh hk  hh kk -- -- hk  hk hk kk hk hk  hk hk kk kk hh  kk hh kk hh kk  -- hk hk kk hk  hk hk kk kk hh
  hk kk kk hk hk  hk hh -- hk kk  hk hh hk hk hh  -- kk kk hk hh  kk kk hh -- hk  hk hk hk hk hk  kk kk kk hk hk  -- hk hh kk
PVCA-269/270 <hkxhk>  (hh,hk,kk) ; 165
  hk hk kk hk hk  kk hk hk hh hk  kk kk hk hh hh  kk hh hh -- hk  hh hk kk hk hk  kk hh hh hk kk  hk hk -- kk hh  hk hk kk hk hk  hk hh hk hk hh  hh hk hk kk hk
  hh hk hh hh hh  hk hk hk hk hh  hk kk kk kk hk  kk -- kk hk hk  hk hk kk kk hh  kk kk kk hk kk  kk hk -- hk hk  hk kk hk hk kk  hh kk hk hk hk  kk kk hh kk hk
  hk hk hk hk hk  hk kk hk hk kk  kk kk hk hk hk  kk hk kk hk kk  hk kk hh hk hk  hh kk kk kk hk  kk hk hk hk hk  hk kk hk hh
PVCA-225/226 <hkxhk>  (hh,hk,kk) ; 166
  hk hk kk hk hk  kk hk hk hh hk  kk kk hk hh hh  kk hh hh -- hk  hh hk kk hk hk  kk hh hh hk kk  hk hk hh kk hh  hk hk kk hk hk  hk hh hk hk hh  hh hk hk kk hk
  hh hk hk hh hh  hk hk hk hk hh  hk kk kk -- hk  kk -- kk hk hk  hk hk kk kk hk  kk hk kk hk kk  kk hk hk hk hk  hk kk hk hk kk  hh kk hk hk hk  kk kk hh kk hk
  hk hk hk hk hh  hk kk hk hk kk  kk kk hk hh hk  hk hk kk hk kk  hk kk hh hk hk  hk kk kk kk hk  kk hk hk hk hk  hk kk hk hh
PVCA-219/220 <hkxhk>  (hh,hk,kk) ; 167
  hk kk hk kk hh  hk hk hk hk hh  hh hh hk hk hk  hk hk hk -- hh  hk hk hh hk hh  hh hk kk hk hh  hk kk hk hk kk  hh hh hk kk --  hk hk hk hk hk  hk hk hh kk kk
  hk kk hk -- hk  kk hk hh hh kk  hh hk hk hk hk  hk -- hk kk kk  hh hk hk -- hk  hk hk -- hk hh  hk kk kk hh hh  hk hk hk hk hk  hk hk kk hk hk  kk kk kk kk kk
  kk kk kk hk --  -- hk -- hk --  hk hk kk hh --  -- hk -- hh hh  hh hh hk kk hh  kk kk hk hk kk  hk hk hh hk hk  kk kk kk hk
PVCA-151/152 <hkxhk>  (hh,hk,kk) ; 168
  hk hk hk hk hh  kk hh hh hk --  kk hk hh hh kk  kk hk kk -- hh  hh hk hk kk kk  hk kk hh hk hk  hk kk hh kk hh  kk hh hk hh kk  hk kk hk hk hh  hh hk hk hh hh
  kk hk hk -- hk  -- hk hk hh --  kk hk kk hh hh  -- -- hh hk hk  kk hk hh hk hh  kk kk hk hk hk  hk kk -- hk hk  hh hk hk hh kk  kk hh hh hk hk  hk hk hh hh hk
  hk hk kk hk kk  hk kk hh hk hh  -- hk hh hk hk  hk hh hk hk hk  hh hk hk hk --  -- hh hk kk hk  kk hk hk hk hk  hh hk hh hk
PVCA-85/86 <hkxhk>  (hh,hk,kk) ; 169
  hh kk hk kk hk  -- kk hk hk hk  hh kk -- kk kk  hh kk -- hk hh  hk hh hk hk hk  hh hk hk -- kk  hk hk -- hk hk  hh hk hk hk hk  hk kk hk hh hh  hk hk -- hk hk
  hk kk -- hk hh  hk hk hk hk hh  hk hh hk hh kk  -- -- hh hh hh  hh hh hh hh --  hh hh hh -- kk  hh hh -- hh hh  hh kk hh hh hh  hh kk hh -- hh  hh hh hh kk hh
  hh hh hh -- kk  hh kk kk hh hh  kk kk hh hh --  -- kk hh hh kk  hh hh hh hh hh  kk hh hh hh kk  hh hh hh hh hh  kk kk kk kk
PVCA-65/66 <hkxhk>  (hh,hk,kk) ; 170
  hk hk kk hk hk  kk hk hk hh hk  kk kk hk hh hh  kk hh hh -- hk  hh hk kk hk hk  kk hh hh hk kk  hk hk hh kk hh  hk hk kk hk hk  hk hh hk hk hh  hh hk hh kk hk
  hh hk -- -- hh  -- hk hk hk hh  hk kk kk kk hk  kk -- kk hk hk  hk hk kk kk hk  kk hk kk hk kk  kk hk hk hk hk  hk kk hk -- kk  hh kk hk kk hk  kk kk hh kk hk
  hk hk hh hk hh  hk kk hk hk --  kk kk hk hk hk  hh hk hk hk kk  -- kk hh hk --  hk kk kk kk hk  kk hk hk hk hk  hk kk hk hh
PVCA-55/56 <hkxhk>  (hh,hk,kk) ; 171
  hk hk hk kk kk  hk hk hh kk hk  kk hk hh hh kk  hk kk kk -- kk  kk hk hk -- kk  hk hk hh hk hk  hk hk kk hk hk  hk kk hk kk hk  hh hk kk -- kk  kk hk hk hk hk
  hk hk kk -- hh  kk kk hk kk kk  hh hk hk hk hk  hh -- hk hk hk  hk hk hk kk hk  kk hk hk kk hk  hk hh hk kk hk  hk hh hh hk hk  hk hk hh kk hk  hk hk hk hk hk
  hk kk hh hh hk  hk hk kk hk hk  hk kk hk kk hk  kk hk kk kk hk  -- hk hk hk hh  -- hk hk kk --  kk kk hh hh kk  hk hh hk hh
PVGA-2059/2060 <hkxhk>  (hh,hk,kk) ; 172
  hk hk hk hh kk  hk kk kk hk hk  hh hk kk kk hh  hh hk hh -- kk  hk hk hk -- hh  -- hh kk hk hk  hk hk kk hh kk  hh kk hk kk hh  hk hh hk hk kk  kk hk kk kk kk
  hh hk hk -- hk  hk hk hh hh kk  hh hk hh kk kk  hh -- hk hk hk  hk hh hk kk hk  hk hh hk hk hk  kk hh hh hk hk  kk hk hk kk hh  hh -- kk hk hk  hk hk hk hk hk
  hk hh hh hk hh  hk hh kk hk kk  kk hk kk hk hk  kk kk hh hk hk  kk hk hk hk kk  hh kk hk hk hk  hh kk hk hh hk  hk hh hh hh
PVGA-2073/2074 <hkxhk>  (hh,hk,kk) ; 173
  hh kk hk kk kk  hk hk hk hh hk  hh hk kk kk kk  hh hk hk -- hk  kk hk hh -- kk  hk kk hk kk hh  hk hk kk hk kk  hk hh hh hk hh  hk kk hk kk kk  hk hk hk hh hh
  hk hh hk kk kk  hh hk kk kk hk  hk hh hh hk hh  hh -- hk hh hk  hk hh hh hk hh  hk hh hh hk hk  kk hk hk hh hk  kk hk hh hk hk  hk kk hk hk hk  hh hh hk hh hh
  hh kk hk hk hk  hk hk hh hh hk  hh hk hk hk hk  kk hh hk kk hk  hh kk kk hh hk  hh hk hh kk hk  hk hh hk hk hk  hh kk hh kk
PVGA-2105/2106 <hkxhk>  (hh,hk,kk) ; 174
  hk hk kk kk kk  kk kk kk hk hh  hh kk hk kk hh  hh hh hh -- hh  hh hk kk hk hh  hk hk hk hk hh  hh kk kk hh hk  hk hh hk hh hk  hk hk kk hk hh  hk hk hk kk kk
  hk -- hh -- hh  hh hh hh hk hk  hk hk hh kk hh  hk -- hk kk hk  hk kk kk hk kk  kk kk hh hk kk  hh hk hk hk hh  hk kk hk hh hh  hk kk kk kk hk  hk hk kk kk hk
  hk hk hh hk hk  hk hh kk kk hk  kk kk kk kk hk  hk kk kk hk hk  hh hh hk kk kk  hh kk hk hk --  hk kk hh hk hk  kk hk hh hk
PVGA-2123/2124 <hkxhk>  (hh,hk,kk) ; 175
  hk hh hk hk hk  hh kk kk kk hk  hk hh hk hh hh  hh hk hk -- hh  hk kk hk hk hk  hh hk hk hh hh  kk hk hk hk hh  hk hh hh kk --  hh hk kk hh hk  kk kk hk hk hk
  hh hk hh -- kk  kk kk kk hh hk  kk kk kk hk hh  hh kk hk hh hk  hh hh hk hk hh  hk hk hh hh kk  kk hk kk hk hk  kk kk hk kk hh  kk kk hk hh hh  kk hh hh hk hh
  hh hk hh hk hk  hk hk hk hk hh  hh kk hk hk hk  hk hk hh hk kk  hk hk hh hh hk  kk hk hk hk hh  hk hh hh hk hk  kk hk kk hh
PVGA-2139/2140 <hkxhk>  (hh,hk,kk) ; 176
  hk kk hk -- hh  kk hk kk hh hk  hk hk kk hh hk  hk hk hh kk kk  hh hh hh kk hk  hk hh hk kk hk  hh kk kk hk hk  hk hk hk hk hh  kk hh hk hk kk  kk hk hk hk hk
  hk hk hk -- hh  hk hk kk hk kk  kk hk hk hk kk  kk hh hh kk kk  hk hk hk hk hk  hk kk kk kk --  kk hk hk hk kk  kk hk hk kk hk  hk hk hk hk hk  kk kk kk hk kk
  -- hh -- hk kk  kk hk kk hk kk  hk kk kk -- hk  hk hh hh -- hh  kk hk hk kk hk  kk hk hk hk kk  kk hk hh hh kk  hk hk hk hk
PVCAG-2163/2164 <hkxhk>  (hh,hk,kk) ; 177
  hk kk hk hk hk  hh hh hk hh hh  hk hh hh hk kk  hh hh hk -- hk  hh hk kk hk hk  hk hk hk kk hh  kk hk hh hh kk  hk hk hk hk hh  hk hk hk hk kk  hh hk hk kk hk
  hk hk hk -- hk  hk kk kk hh hk  kk kk hk hh hh  hk -- kk hk kk  hh kk hk hk hk  hk -- kk kk hk  hh hk hk kk hh  hk kk kk kk hk  hk hh kk kk hk  hk hk kk hk --
  kk hh kk hk hk  kk hh hk hk hk  hh hk hh hk kk  hk hh hk -- --  hh hh hk hk hh  hk hh -- hk hk  hk hk hk hk hk  hk hh hk hk
PVCAG-2623/2624 <hkxhk>  (hh,hk,kk) ; 178
  hh hh hk hk hk  kk hk hh hk hk  hk kk hk hk hk  hk hh -- kk hh  hh kk hh -- hk  hh hk hh hh hk  hk -- hk hk hh  hk kk hk hk hh  -- hk hk hk hh  hh kk hk hh hh
  hh -- hk hh hh  kk kk hh hk hk  hk hk hh hk hh  hk -- kk hh hh  hk hh kk kk hh  kk kk hh hk hk  hk hh -- kk hk  hk hh kk hk hh  hk hk hh hk hh  hk hk hk hh hh
  kk hh hh hk kk  kk hk kk hk hk  hk hh kk hh hh  hk kk hh hk hk  hk hh kk kk hh  hk kk hk kk hh  kk kk kk hk hh  hh hh hk hh
PVCA-37/38 <hkxhk>  (hh,hk,kk) ; 179
  hk hk hk hk hk  kk hh hh hk hk  kk kk hk kk kk  hh hk kk hk hk  hk -- kk -- hk  kk hk kk hk hk  hk hk hk hk hk  hk hh kk hh kk  kk hk hk hk hk  hk hk kk hh hk
  kk hh hk hk hk  hk kk kk hk kk  hk hk kk kk hk  hh -- hk kk hh  hh hk hk hk hk  hk hh hk hh hk  hk -- hk kk hh  kk hh kk kk kk  kk kk hh hk hk  hh kk hk hk hk
  kk hh kk hk kk  kk hk hk hh hk  hk hk kk hk kk  hk hh -- -- hk  hk kk hk hk hk  hh hk kk hh hk  hk hh hk kk hk  kk kk hh kk
nfsg-02 <hkxhk>  (hh,hk,kk) ; 180
  hk hk hh -- kk  kk hh hk kk hk  hk kk kk kk hk  hk hk kk kk hk  kk hk kk -- kk  kk hk kk -- hh  kk hk hk hk hk  hh hh hk kk kk  kk hk hh hk kk  kk hh kk hh kk
  hk -- hk hk hk  kk hk kk hh hk  hk -- kk hh hk  hh kk kk hk hk  hk hk hk hk hk  hh hh hk hk hh  hh hh kk kk hh  kk hh kk hk hk  hk hh kk kk hk  hk hk kk hk kk
  kk kk kk -- hk  hh hk hh hh hk  kk hk kk hk hk  hk kk hk hk kk  kk kk kk hk hk  kk kk hk hh hh  hk hk hk hk hk  kk hh kk kk
nfsg-09 <hkxhk>  (hh,hk,kk) ; 181
  hh hk hk kk hk  hk hk hk hk hk  hh hk kk kk kk  hh hk kk hk hk  kk kk hh -- kk  hk kk hk kk hh  hh hk kk hk hk  hk hk hh hk hh  hk kk hk hk kk  hk hk kk hh hk
  hk hh hk kk kk  hk hk kk hk hk  hk hh hh hh hk  hh hk hk hh kk  hk hk -- hk hk  hk hk -- kk hh  kk -- -- -- hk  hk hk hk hk hk  -- hk hk hk hh  hh -- hh hh hk
  -- hk hk hk hk  kk hk hh kk hk  hh -- hk hk kk  hk hh -- -- hk  -- kk kk hk hk  hk hh hh hk --  hh hk hk hk hk  hk kk hh kk
nfsg-10 <hkxhk>  (hh,hk,kk) ; 182
  -- kk hk hk hk  hh hk hk hh kk  kk kk kk -- kk  hh hk kk hk hh  hk hk kk -- kk  hk kk kk -- hh  hk hh hh hh hh  hk hk kk hk hk  hk hk hh hh hk  hh hh kk kk hk
  hh -- hh hk hk  hk hk kk hk kk  -- hh -- kk hh  hh kk kk kk hh  kk kk hk hk hk  hk -- hh hk hk  hk hk hk hk hh  hk hk hk kk hk  hk kk hk hk kk  hh -- hk hk hk
  hk hh kk kk hk  kk hk hk hk hk  hk hk kk hk kk  hk hk hk hh hk  hk hk hk hk hh  hk hk hh kk kk  hh hh kk kk hk  hk -- -- hh
nfsg-21 <hkxhk>  (hh,hk,kk) ; 183
  hk hk hk hk hk  hk hk hk kk hk  hh hk hk hh hh  kk hk hk kk kk  hk hk hk -- hk  hk hk hk hk hk  hk hk hk hk hk  hk kk hk kk hk  hk hk hk hk hh  kk kk hh kk hk
  kk -- kk -- hk  hh hk hk hk hk  hk kk hk hk kk  hk hk hk hh --  hk hk hk hh hk  hh hk kk kk hk  hk -- hk hh kk  hk hk hh hh hh  hk hh hk hk hk  kk hh hk hk kk
  hk kk hh hh hh  hh hk hk kk hk  hk hk hk kk hk  hk kk hh kk kk  kk hh hk hk hk  kk hh hk kk hk  kk kk hk hk hk  hk hk kk hk
nfsg-34 <hkxhk>  (hh,hk,kk) ; 184
  kk hh hh kk kk  kk hk hk hk hk  hk kk kk hh hk  hk hh hk kk hk  hh hk hh -- hk  hh hk kk hk hh  hk hk kk hk kk  hh hh hh kk kk  hk hh hh hh kk  hh hh hk hh kk
  kk -- hk -- hh  hh kk hh hk hk  hk hh hk hh hh  hk -- hk hh hh  hk hk kk kk hh  hk hk kk hk hh  hk hh hk kk hk  hk hk hk hk kk  kk kk hk kk hh  hh hk hk kk hk
  hk kk hk hk hk  hk hk hk hh kk  hk hh hk hk hk  hk kk kk hh hk  kk hk hk hk hk  hk kk kk hk hk  kk hk hh hk kk  kk hk hk kk
nfsg-25 <hkxhk>  (hh,hk,kk) ; 185
  hk hk hk hh hh  hk hh kk hh hk  hk hk hk kk hh  hk hh hk hk hh  hk hk hk -- hk  hk -- hk hh hk  hk hk hh hk hk  hh hh hk hh hh  kk hk hh hk hk  hh hk hk hk hk
  hk -- hh hk kk  hh hh hk -- hk  hk hk hk hk hk  hk -- hk hk hk  hk hk hh hh hk  hh kk hk hh hk  hk kk hh hh kk  hk kk kk hk hk  hk hk kk hh hk  hk hk hk hk hk
  kk hh kk kk hk  hk hk hh hk hk  hk hh hk hh hk  hh kk hh hh hk  kk hk hh hk kk  kk hk hk hh kk  hh hh kk hk hh  hk kk kk hk
nfsg-26 <hkxhk>  (hh,hk,kk) ; 186
  -- hk hh -- hk  hk hh hh hk hk  hk hk hh hk hk  hk hh hk kk hh  hk hh hk -- hk  kk kk hk hh hk  hh hk hk hh hk  kk hh hh hh hk  hh hk kk hk hh  hh -- hh hk hh
  kk -- hk -- --  hh hk kk hk hh  hk kk hh hh kk  hk -- -- kk hk  hh kk hk hh hk  hh hh hk hk hh  hk hk hk hk kk  hh kk hk hk hk  hk -- hk hk hk  hk hh hh kk hk
  hk kk hk hk kk  hk hk kk hk hh  hh hk hk hk kk  -- hh hk hh hk  hk hk hk hh hh  kk hk hk hk hk  hk kk kk hk hk  hh hk hk hk
nfsg-31 <hkxhk>  (hh,hk,kk) ; 187
  kk hk kk hk hh  hk hh -- kk hk  hk hk hk hk hh  hh kk hk kk kk  kk kk hh -- kk  hh hh kk kk hk  hh hk kk hk hk  hk hk hk kk kk  kk kk hh hk hh  hh hh hh kk hk
  hk -- hk hk hk  hk kk hk hk hk  hh hh kk kk hh  kk -- hk hh hk  hh hh kk hk kk  hk hh hk hk hh  hk hk hk hk hk  hh hh kk kk hk  hk hk hk hk hh  hk kk kk hk hh
  kk kk hk kk hk  kk hk hk kk kk  kk hk hk hk hh  hk hk hk hk hk  hh kk hk kk hh  hk hh hk hh kk  kk hk kk hh hk  hk hk kk kk
nfsg-35 <hkxhk>  (hh,hk,kk) ; 188
  hk hh hk hk hh  hh kk kk hk hk  kk hk hh hk hk  kk hh hh hk hh  kk hk hk -- kk  hk hk kk hk hh  hh hk hk kk hk  kk hk kk hk kk  kk kk kk kk hk  hh hh hk hk hk
  hk -- hh hh kk  hk hk kk hk hh  hk hk hh hk kk  hk kk hk hk hk  hh kk hk kk hh  hh hk hk hk hk  kk hk hk hk --  hh kk hk kk hh  hk kk kk hk hk  kk hk hh hk hk
  kk hh hk hk hk  hh hk hk kk hk  kk hh kk hh kk  hh kk hh hk hh  kk kk hk hh kk  -- kk hh hk hh  hh hh hh hk hk  hk hk hk hk
nfsg-36 <hkxhk>  (hh,hk,kk) ; 189
  hk kk hk kk hh  hk hk hk hk hh  hk hh hk hk hk  hk hk hk hh hh  hk hk hh -- hh  hh hk kk hk hh  hk hk hk hk kk  hk hh hk hk kk  hk hk hh kk hk  hk hk hh kk hk
  hk -- hk -- hk  kk hk hh hh kk  hh kk hk hk hk  hk -- kk kk kk  hk hk hk hk hk  hk hk hk -- hk  hk kk kk hh hh  hk hk kk kk hk  hk hk kk hk hk  kk kk kk kk kk
  kk kk kk kk hk  hk hk hk hk kk  hk hk hk kk hk  hk hk hk hh hh  hk hk hk kk hh  kk hk hk hk hk  hk hk hh hh hk  kk kk kk hh
nfsg-39 <hkxhk>  (hh,hk,kk) ; 190
  hh hk hh kk kk  kk kk hk kk kk  hh hh hh -- hh  hh hh hh -- --  kk hh hh -- hh  hk kk kk kk hk  hh hk hh hk hk  hh hh hk hk hk  hk hk hh hh hk  hk hh hk hh hk
  hh -- hh -- kk  hk kk kk kk hk  hh hh -- -- --  -- hk hk hk hk  hk hk hk hh hk  hk hk hk hk hk  hk hh hk hk hk  hh hk hh hk hk  hk hh hk hk hk  hk hk hk hk hk
  hk hk hk hk hk  hk hk hk hh hh  hh hk hh hk kk  hk hk hk hk hk  hk hk hk hk hk  hk hk hk hh kk  hk hk hk hk hk  hk hk hk hk
nfsg-75 <hkxhk>  (hh,hk,kk) ; 191
  hk hk hk hk hh  hk hh kk hk hk  hk hk hk kk hk  hk hh kk hk hh  hk hk hk -- hk  hh hk hh hh hh  hk hh hh hk hh  kk hk hk hk kk  kk hk hh kk hh  hh hk hk hk hk
  hk -- hh kk kk  hh hh hk hk hh  hk hk hk hh hh  hk -- hk hk hk  hk hk hh hk hk  hh kk hk hh hk  hk kk hh hh kk  hk kk kk hk hk  hk hk kk hh hk  hk hk hk hk hk
  kk hh kk kk kk  kk kk hh hk hk  hk hh hk hh hk  hh kk hh hh hk  kk hk hh hk kk  kk hk hk hh kk  hk hh hk kk hk  hk hk hk hh
nfsg-79 <hkxhk>  (hh,hk,kk) ; 192
  hk hk hh hk hk  hk hh kk kk hk  hk hk hk hk kk  kk hk hk kk kk  kk kk hk -- kk  hk hh hk kk hk  hk hh hk hk kk  hk hh hk hh kk  kk kk hk kk hh  hk hk hh hh hh
  hk -- kk kk kk  hk hk kk kk hk  kk kk hk kk hk  hk hh hk kk hk  kk hk hk kk hh  hh kk hk kk hh  hh kk hk hk hk  hh hk hk hh hh  hk -- hk kk hk  hk hk hk kk kk
  hk kk hk kk kk  kk hk hk kk kk  hk hk kk hk hk  hh kk hk hk hk  hk kk -- hk hk  hk hk kk hk kk  hk kk -- hh kk  hk hk hh hk
nfsg-105 <hkxhk>  (hh,hk,kk) ; 193
  kk hk hh hk hk  hk hk hh hh hk  hh hh hk hk kk  hk hh kk kk hk  hk hk hk -- kk  hk kk kk hk hk  hk hk hk hk hk  kk hk hh hh hk  hk kk kk hh hh  kk kk hk hk hh
  hk -- hk -- kk  hk hk kk hk hk  hk kk hk hh kk  hh -- hk hk hh  hk kk hh hk hk  hk hk hk hh hk  hk hk hk hh hk  hh kk hk hk hk  -- hk hk hk hh  hk hk hh kk hk
  hh hk hh hh hh  hk hk hk hh hk  hh hh hk hk hh  hh hh hh hk hk  hk hk hk hh hk  hk hk hh hh hk  hk kk kk hh hh  hk hh hh hh
nfsg-112 <hkxhk>  (hh,hk,kk) ; 194
  kk hh hk kk kk  kk hk hk hk hh  hk kk -- hk hk  hh hk kk kk hk  hh hk hk -- hk  hh hk kk hk hh  kk kk kk hk hk  hk hh hk hk hk  kk hk hh hh hk  hk -- -- hh kk
  hk -- hk -- hk  hh kk hh kk kk  hk -- hh hh hk  hk -- hh hh hh  hk hk kk kk hk  kk hk hk kk hh  hk hk hh hk hk  hk hk hk hh kk  kk hk hk kk hk  hh hh kk kk hh
  hk kk kk hh hk  kk hk kk hk kk  hk hh hk kk hk  -- kk kk hh kk  kk hk hk hk hk  hk hk hh hk hh  kk kk hk -- hk  hk hh -- hk
nfsg-125 <hkxhk>  (hh,hk,kk) ; 195
  hk hk hk kk hk  hk hk hk kk hk  hh hk hk kk kk  hh hk kk hk hk  kk hk hh -- kk  hk kk hk hk hh  hk hk kk hh hk  hk hh hh hk hh  hk kk hk hk kk  kk hk hk hh hk
  kk -- hk -- kk  hk hk kk hk hk  hk hh hh hh hh  hh hk hk hh kk  hk hk hh hk hk  hk hh hh hk hh  hh kk hk hh hk  hk hh hk kk hk  hk hk hk hk hk  hh hh kk hh hk
  hk hk hk hk kk  kk hk hh hk hk  hh hh hk hk hk  hk hk hk kk hk  hk kk kk hk hk  hk hh hh hk hk  hh hk hh hk hk  hk hk hh kk
nfsg-135 <hkxhk>  (hh,hk,kk) ; 196
  hk hk hk kk hk  hk hk hk kk hk  hh hk hk kk kk  hh hk kk -- hk  kk hk hh -- kk  -- kk hk hk hh  hk hk kk hk hk  hk hh hk hk hh  hk kk -- hk kk  kk hk hk hh hk
  kk -- hk -- kk  hk hk kk hk hk  hk hh hh hh hk  hh -- hk hk kk  hk hk hh hk hk  hk hh hh hk hh  hh hk hk hh hk  hk hh hk kk hk  hk hk hk hk hk  hh hh kk hh hk
  hk -- hk hk kk  -- hk hh kk hk  hh hh hk hk hk  hh hk hk kk hk  hk kk kk hk kk  kk hh hh hk hk  hk hk hh hk hk  hk hk hh kk
nfsg-45 <hkxhk>  (hh,hk,kk) ; 197
  kk hk hk hk hk  kk hk hk hk hk  kk kk kk kk kk  hh hk kk hh hh  kk hk kk hk hk  hk hk kk kk hk  kk hk hk hh kk  hk hh kk hh kk  kk hk hk hk kk  hk hh kk hh hk
  kk -- hk -- hk  hk kk kk hh kk  kk -- kk kk hh  hh kk hk kk hh  hh hk hk hh hh  hk hh hk hh hh  -- hk hk kk hh  kk hh kk kk kk  kk kk hh hk hk  hh kk hk hk hk
  kk hh kk kk kk  kk hk hk hh hk  hk hk hk hk kk  -- hh kk hh hk  hk kk hk hk hk  hh hk kk -- hk  hk hh hk kk hh  kk kk hh kk
nfsg-48_175 <hkxhk>  (hh,hk,kk) ; 198
  hk kk hk hk hh  hk hk hk hk hh  hk hk hk hh hh  hk hk hk hk hk  hk hk hk hk hk  kk hk hh hh kk  kk hh kk hk kk  hk hk hk kk hk  kk hh hh hh hk  hk hh hk hk hk
  hh -- kk hk hk  hk hh hk hk hh  hk kk kk hh kk  hk -- kk kk kk  hk hk kk hk hk  hk hk hk hk kk  hh kk hk hk hk  hh kk kk hk hh  hk hk hh hk hk  hk kk kk hk --
  hk hk hh kk kk  hk hk hk hk hh  hk hk hk kk hh  -- hk hh -- hh  hk hk hk hk kk  hk hk kk hh hh  hk kk hh hk kk  hk kk kk hk
Sorghum-Xtxp46 <hkxhk>  (hh,hk,kk) ; 199
  hh hh hh kk --  kk kk hh kk hh  hh hh hh hh kk  hh kk hk kk kk  hh hk hk kk hk  hk hk hk hk --  hk hk kk hh hk  hk -- hh kk hh  hk hk kk hh hk  kk hk hh hk kk
  kk -- kk -- hh  hh kk hh hk kk  hk hk kk hk hk  hk -- hk hk hk  kk hk kk kk hh  kk hh hk kk hk  hh hk kk kk hh  hk hh hh hh hk  hh hk hh kk hk  hk hk hk hk kk
  hh kk hh hh kk  kk hh kk hh kk  hk kk hh kk hk  kk hh kk kk hk  hk hh kk kk hh  hh hh hk hk hk  hh hh hh hh kk  hh hh hh hk
nfsg-50 <hkxhk>  (hh,hk,kk) ; 200
  hk hk kk hk hk  hh kk hk hk hk  kk kk hk kk hk  hh kk kk kk hk  hk hk hk hh hk  kk hk kk hk hh  hk kk hk hk hk  kk hh kk hk kk  hh kk hk hk --  hk hk kk kk hk
  hk -- -- -- --  hk hk hk hk kk  hk -- hh hh kk  hh -- hk hh hk  kk kk hh kk --  kk hh hh hh kk  kk kk hk hh hk  hk hh hk hk kk  kk hk kk hk --  hh hh kk kk hk
  hk hk kk kk hk  hk kk hh hk hk  kk hh hh hk hk  -- hk hk hk kk  hk hk hk kk hk  hk hh -- hk hk  hh hk hh kk hk  hk hk kk --
nfsg-51 <hkxhk>  (hh,hk,kk) ; 201
  hk hk hh hk hk  hh hh hk kk hk  hh hk hk hk kk  kk hk hk hk hh  kk kk hh hh hk  hk hk hk kk hk  hk hh hk hh hh  hh hk hk hh hk  kk hk hk hk hh  hk hk hk hh hh
  hk hh -- -- hk  hk hk kk hk hk  kk hh hk kk hk  hk -- hk kk hk  kk hk hk -- hh  hh kk hk kk hh  hk kk kk hk hk  hk -- hk hh hh  hk hk hh kk hk  hk hk hk kk kk
  hk kk hk kk kk  kk hk hk kk kk  hk -- kk hh hk  -- kk hk hk kk  hk -- hh hk hh  hh hk hh hk hk  -- -- kk hk kk  kk kk hh kk
nfsg-52 <hkxhk>  (hh,hk,kk) ; 202
  hk hk kk hk hk  hh kk hk hk hk  kk kk kk kk hk  hk hk hk hk hh  hk hk hk hh hk  kk hk kk hk hk  hk kk hk hk hh  kk kk hk hh kk  hh kk hh hk hk  hk hk kk kk hk
  hh kk hk -- kk  kk hk hk hk hk  hk hk hk hk kk  hh -- hk hk hh  hk kk hk hk hk  kk hk hk hk kk  kk kk hk hh hk  hh hh hk hk kk  kk kk kk hk kk  hk hk kk kk kk
  hk hk kk kk hk  kk kk hk hh hk  kk hk hh hh hk  -- hh kk hk kk  hk hh hh kk hk  hk kk kk hk hh  hh hk hh kk hk  hk hk kk hk
nfsg-54 <hkxhk>  (hh,hk,kk) ; 203
  hk hk hk hh hk  hk hk hk hk hk  hk hk hk hk hk  hk hk hk hk hk  hk hk kk hh hk  hk hk hh -- hk  hk hh hk hk hh  hk hk hk hh hk  hk hk hk hk hk  hk hk hk hh hh
  hk -- hk -- hk  hh kk hk hk hk  hk hk hk hk hk  hk hk hk kk hh  hk hk hk kk hk  hk hk hk hk hk  kk kk hh hh hk  hk hk hh hk hk  hk kk hh hk kk  kk kk kk kk kk
  kk kk hk hk hk  hk hh hk kk kk  hh hh hh hk hk  -- hk hk hh hh  hk hh hh kk hh  kk kk hk hk kk  hk hk hh hh hk  kk kk kk hk
nfsg-55 <hkxhk>  (hh,hk,kk) ; 204
  hh hk hh hh hk  hh kk hk hk hk  hk hh hh hh kk  hk hk hh hk hk  hk hk hk kk hh  hh hk hh hh hk  hh hk hh hk hk  hk kk hh hk hk  hh hk hh hh hk  hh kk hk kk hk
  kk kk hh -- hh  hh kk hh hh hh  hk hh hk hh hk  kk -- hk hk hk  hk hk kk kk kk  hk kk kk hk hk  hh hk kk kk hh  kk hh kk hk kk  hk hk kk hk hk  hh hk kk hk kk
  kk hk kk hh hk  hk hk hk hh kk  kk hk kk hk kk  -- hk kk kk hk  kk kk hk kk kk  kk kk hk hh hh  hk hh kk hh hk  hh hk hk hk
nfsg-57 <hkxhk>  (hh,hk,kk) ; 205
  hk hk kk hk hk  hk kk hh hh kk  hk hk hk hk hh  hh hk hk hh hh  hh hh -- hk hk  hk kk hk hk hk  hk kk hk hk hh  hk hk hk kk hh  hk hh hk hh kk  hk hk hk kk kk
  hk -- hk -- hh  hk hk hh hh hk  hk hk hk hk hh  hk -- hk hh hk  hk hh hk hh hk  hk hh hk hk hk  hk hk kk hh hh  kk hh kk kk kk  hk kk kk hk hk  kk hk hk hh hk
  kk hk hh hk hh  hk hk kk hk hk  kk hk hh hk hk  kk hk hh hh hh  hh hk hh hh hk  hh hk hk kk hk  kk hk hh hk hh  hh hh kk hk
nfsg-65 <hkxhk>  (hh,hk,kk) ; 206
  hk kk hk kk kk  kk hk hk hk hk  hk kk hk kk kk  kk hk hk hk kk  kk hk hk hk hk  hk hk hk hk hk  hk hk hk hk hk  hk kk hk hk hk  kk hk hk hk hk  hk hk hk hk hk
  -- hk hk -- hk  hk kk hk kk hk  hk hk hk hk kk  kk -- hk hk kk  hk hk hk hk kk  hk hk kk hk hk  hk hk hk hk hk  hk hk hk hk kk  kk hk hk hk kk  hk kk kk hk kk
  hk hk kk hk hk  hk hk hk hk kk  kk hk hk hk hk  -- hk hk hk hk  hk hk kk hk hk  hk hk hk hk kk  hk kk kk hk hk  hk hk hk kk
nfsg-69 <hkxhk>  (hh,hk,kk) ; 207
  kk hk hh hk kk  hh hk hh hh hk  hh hh hk hk kk  hk hh kk kk kk  hk hk hk kk kk  hk kk kk kk kk  -- hk kk hk hk  kk hk hk hh hk  hk hk kk hk hh  kk kk hk hk hh
  hk hk hk -- kk  hk hk kk hk --  hk hk hk hk kk  hh -- hh hk hk  hk kk hh kk hk  hk hk hk hh hh  hk hk hk hh hk  hh kk hk hk hk  hh hk hk hk hh  hk hk hk kk kk
  hh hh hk hh hh  hk kk hk hh hk  hh hh hk hk hh  hk hh hh hk hk  hk hk hk hh hk  hk hk hh hh hk  hk kk -- hk hk  hk hh hh hh
nfsg-70 <hkxhk>  (hh,hk,kk) ; 208
  hk kk hk hk hh  hk hk hk hk kk  hk hk hk kk hh  hk kk hk hk hh  hk hh kk hk kk  kk hh kk kk kk  kk hk hk hk kk  hk hk kk hh hh  kk hk hh hh hh  hk hk hh hk hh
  hk hh kk -- hh  hk hh hk hk kk  kk kk hk -- hk  kk -- hh kk hh  kk hh hh kk hk  hk kk hh hh kk  hh hh kk hk hk  -- kk hk hh kk  hk hk hk hh hh  kk hk kk hk kk
  hh kk hk hk hk  hk hk kk hk hk  hk hk hk hk hk  hh kk kk hh hh  kk hh hh hk kk  hk hk kk hh kk  kk hh hk hh hk  kk hk hk hk
nfsg-129_282 <hkxhk>  (hh,hk,kk) ; 209
  hh kk hh hh hh  hh kk hk hk hh  hk hk -- hh kk  hk kk kk hh kk  kk hh kk hh hh  kk hh kk hk hk  hh hk hk hk hk  hk hh kk hh kk  hh kk hh hh hk  kk hh hk hk hk
  hk -- kk -- kk  hh hh kk hh hh  hh -- hh hk hk  hh -- hk hh kk  hh kk hk hk kk  kk hh kk hk hk  kk kk hk hh hh  hh kk hh hk kk  kk hk kk hk kk  hk kk kk kk hk
  hh hk kk hk hh  hh kk hh hh kk  hk kk hk hk hk  hh hh hk hk hk  hk hh hh kk hk  hk hk hk hh kk  hh hh hk hk kk  kk hk kk hk
nfsg-129_260 <hkxhk>  (hh,hk,kk) ; 210
  hh hk hh kk hk  hk hk hk hk hh  hh hk -- kk kk  hh hk hk hk hk  kk kk hh -- hk  hk kk hk kk hh  hh hk hk hh hk  hk hk hh hk hh  hk kk hh hk kk  hk hk hk hh hk
  hk -- hk hh kk  hk hk kk kk --  hk -- hh hh hk  hh -- hk hh hk  hk hh hh hk hk  hk hh hh hk hh  kk hk hk hh hk  hk hk hh hk hk  hk kk hk hk hk  hh hh hh hh hk
  hh hk hk hk hk  hk hk hh hk hk  hh hh hk hk hk  -- hh hk kk hk  hk kk kk hk hk  hh hk hh hk hk  hk hk hk hk hk  hh kk hh kk
nfsg-130 <hkxhk>  (hh,hk,kk) ; 211
  hk hh hk hk hk  kk hh hk hk kk  hh hk hk hk hh  hk hh hh hk hk  hh hk hk kk hk  hh hk hh hk hk  hk hh hk hk kk  hk kk hh hk hh  kk hh hk hk hk  hh kk hk hk hk
  hk -- hh -- hh  hk hk hh hk hh  hk -- hk hh hk  kk -- hk kk hh  kk hh hh hk hh  hh kk hh hk kk  hh hh hk kk kk  kk hk kk hh hh  hh hk hh hk hh  kk hh hh hh hk
  kk hk hh hk kk  kk hh kk kk hh  hk hh hk hk hk  hh kk hk hk hk  hk kk kk hh hk  hk hk hk kk hk  kk kk hh hk --  hk hk -- hk
nfsg-132 <hkxhk>  (hh,hk,kk) ; 212
  hh hh hk hk hk  hh hk hk hk hk  hh hh hh hh hh  hk hk -- kk kk  hh hk hh kk hk  hk hk hh hk --  hh hk hk hk hh  hk kk hh kk hk  hk hk hk -- hh  hk kk hh kk hk
  hh -- hk -- hk  hk hk hh hh hk  hh -- hh hk kk  hk -- hk hh --  hk hk hk -- --  hk -- -- kk hk  kk hk kk hh hk  hk kk hh hh hh  hh hh hk hk hk  kk hh hk hh hk
  hh kk hh hh hh  hh -- hk -- hh  -- hk hh -- hk  -- kk hh kk kk  hk hh hk hk --  kk hh hk kk hk  kk kk kk hh hh  hh hh -- --
nfsg-133 <hkxhk>  (hh,hk,kk) ; 213
  hh hk hk hh hk  hh hk hk hk hk  hk hh hk hk kk  hk kk hh hk hk  hk hk hk kk hk  hk hk hh hk hk  hh hk hh hk kk  hk hk hk kk kk  hk kk hh hk kk  hk hk kk hk kk
  kk -- hk -- hh  hh kk hh hh hk  hk -- hk hk kk  kk -- hk kk kk  hh hk hk hh kk  kk hk hk kk hk  kk hk hh hh kk  hh hk hh hk hk  hk hk hk kk hk  hk kk hk kk hk
  hk kk hk kk kk  hk hk hk hk hh  hk hk hk kk hk  kk kk hk hh kk  kk hk kk hk kk  kk hk kk hk kk  kk hk kk hh kk  hh kk hh kk
nfsg-134 <hkxhk>  (hh,hk,kk) ; 214
  kk kk kk hk hk  hk hk hk hh hk  kk hh hh kk hh  hh hk hk kk hh  hk kk hk kk hk  kk hh hh hk hh  hk hk kk hh hh  hh hk hh hh hk  hk hh hk hh kk  hk hk hk kk hh
  kk -- hh hh hk  hk hk hk hh hh  hh kk hh hh kk  kk hk hk hk --  hk hk hh hk hk  hh hk hh kk hh  hk hk hk hh kk  kk hh kk hk hk  hk hh hh hk hh  hk hh hk hh hk
  hk hk hk hh hh  kk hk hk hk hk  hh hk kk kk hk  hk hk hk hk hh  hh hk hk hk kk  hk hk kk hk kk  kk hh hk hh hk  kk hh hk hk
nfsg-137 <hkxhk>  (hh,hk,kk) ; 215
  kk hk kk kk kk  kk hk hk hk hk  hk hk hh hk hh  hk hh hk kk hk  hk hk hk hk hk  hk hh kk kk hk  kk hk hk hk hh  hk hk kk hh hk  hk hh kk hk hk  hk hk hh kk hk
  hh -- kk kk hk  kk hh hk hk kk  hk -- hk kk hh  hh -- hh hk hk  kk hk hk kk hk  hh hk hk hk hk  hh kk kk hk hh  kk hk kk hk hk  hk hk hk hh hh  hk hh hk hh kk
  kk hh hk hh hh  hk hk hk hk kk  kk hk hh hk kk  kk hk hh hk kk  kk hk hh hh hh  hk hk hk hk hk  hk hh hh hk kk  -- kk hk kk
nfsg-145 <hkxhk>  (hh,hk,kk) ; 216
  kk hk hh kk kk  hh hk hk hk hh  hk hk hh hk kk  kk hk kk kk kk  hk hk hk kk hh  hk hk kk hk kk  kk hh hk kk hk  kk hk hk hk kk  hk hk kk hk hh  kk kk kk hk hk
  hk hk hk -- hk  hk hk hk kk hk  hk hk hk hk hk  hk -- kk hh hh  hk hk hk hk hk  kk hk kk hk hk  hk kk hk hh kk  kk hk hk kk kk  hk hk kk hh kk  kk kk hh kk hk
  hk hh kk hk hh  hk hk hh hk hh  hk kk kk hk hk  hk hk hk kk hk  kk hk kk -- hk  hk hk hk hk kk  hk hk hk hh hk  hk -- hk hh
nfsg-139 <hkxhk>  (hh,hk,kk) ; 217
  -- kk hk kk hh  hh kk hk hh hk  hk hh hh hh hk  hk hk hh hh hk  hk hk hh kk hh  hh hk hh hh kk  hh hk hk hk kk  kk hk hh hh hh  hk hk kk hk hk  hh kk hk hk hh
  hk -- hk -- --  hh kk hk kk hk  hk hk hh hk hk  kk -- hk hh hk  hk hk hk -- hk  hk hk hk kk hh  kk kk hh hh --  hh hh hh hk hk  hk kk hh hh hh  kk hh hh hk hh
  hh hh hh kk hk  kk hk hk hk hk  hh kk hh hk hk  hh hh hh hk hk  hh hh hk hk hk  hh hh hk hk hk  kk hh hk hk hk  hh hk hh hh
nfsg-219 <hkxhk>  (hh,hk,kk) ; 218
  hh kk hk hh hh  hh hk hk hk kk  hk hh hh kk hk  hk hk hk hh hk  kk kk kk -- hh  kk hk hh hk --  hk -- hh hk hh  hk -- kk hk hh  hh kk kk kk hh  kk kk hk kk hh
  hh -- hk -- hk  kk hh kk hk hh  hk hh kk kk kk  hh hh hk kk kk  hk hk hh hh hk  hk hk hh hk kk  hk kk hk hh hk  hk hk hk hk hh  hh hh hk hh kk  kk hk hh hh hk
  hk hh hk hk hh  hk hk hk kk hh  hk kk hk hk hk  -- hh hh kk hk  hh hk hk hk hk  hk hk hk hk hk  hh hk kk hk hh  hh hk kk hh
nfsg-223 <hkxhk>  (hh,hk,kk) ; 219
  hk hk hk hh kk  hk -- hk kk hk  hk kk hh hk hk  hk kk hk -- kk  hk hk hk -- hk  kk hh hh hk hk  hk hh kk hh hh  hk hk kk hh hk  hk hk -- hk hh  -- hk hh hh hh
  hk -- hk -- hk  hk kk -- hk hk  hk hk hk hk hh  hh -- hk hh hh  kk hk hh hk hh  hh hk hk kk hk  hk hk hh hk kk  kk kk hk kk hk  kk hk hk hk hk  hh hh hh hh hh
  hk hh hh hk hk  hk hk kk hh hh  hk hk kk hk hh  -- hk hk kk kk  hk hk hk hk kk  hh hh hk hk hh  hk hh kk kk hk  hk hh hh hk
nfsg-239 <hkxhk>  (hh,hk,kk) ; 220
  -- hk hh kk kk  hh hk hk hh hh  kk kk hh hk kk  kk hk kk kk kk  hk hk hk -- hh  hk hk kk kk kk  kk hh hk kk hk  kk hk hk hk kk  hk hk kk hk hh  kk kk kk hk hk
  -- -- hk -- hk  hk kk hk kk hk  kk hh hk kk hk  hk -- hk hh hh  hk hk kk kk kk  kk hh hh hh hh  hk hh kk hk kk  kk kk hh kk hh  hk hk hh hk kk  hk hk hk hk hk
  hk hh hk kk kk  hh hk hk hk hk  hk hk hh hk hk  -- hk hk kk kk  hk hk hk hk kk  hk hk hh hk hh  kk kk hk -- hk  -- hh hk hh
nfsg-246 <hkxhk>  (hh,hk,kk) ; 221
  -- hh hh hh hh  kk hh hk hk kk  hk hk hk hk hk  hh hk hk hh hk  hh kk hk -- hk  hh kk kk kk hh  hk hh kk hk hk  hk hh hk hh hk  hk hk hk kk hk  hk kk hh hk hk
  -- -- hk -- hk  kk hh kk hh kk  kk hk hk kk kk  hh kk kk hh hk  kk hk hk hk hh  hh hk hh hh hk  hk hk kk hk hk  kk hk hh kk hk  hk hh hk hk hk  hk hh hh hh kk
  hh hk hk hh hk  hk hk hk hk hh  hh hk kk kk hk  hh hk hk hk hh  hk hk hh hk hk  hk hh hk kk hh  hh hk kk hh hh  kk hk hh kk
nfsg-164 <hkxhk>  (hh,hk,kk) ; 222
  hh hh hk hh hk  hk hh hh hh hk  kk hh kk hh hk  hk hk hk hk hk  kk hk kk -- hh  hk hk hk hh hh  hk hh hh kk hk  hk kk hk hh hh  hh hh hk hh hk  kk hh hk kk hk
  hh -- hk -- hk  hk hh hh hk hk  hk hh hk hk hk  hh kk kk hh hh  hk kk hk kk kk  kk hk kk hk hk  hk kk hk hh kk  kk hk hk hk kk  hk hk hk hh kk  kk hk hh kk hh
  hk hh kk hk hh  kk kk hh hk hh  hk kk kk hk hk  kk hk kk kk hk  kk hk kk hk hk  hk hk hk hk kk  hk hk kk hh kk  hh kk kk hh
nfsg-171 <hkxhk>  (hh,hk,kk) ; 223
  hk hh hh hk hk  hh hk hh hk hk  hk hk -- hk hk  hk hk hk hh hh  hk hh hk hh hk  hh hk hk hh hh  hh hk hh hk hh  hk hk hk hh hk  hh hk hk hk hk  hk hk hk hk hk
  hk -- hk hh hk  hk hk hk hh hk  hk hk hh hk hh  hk -- hk hh hh  hk hk hh hk hk  hk hk hk hk hh  hk hh hk hk hk  hk hh hh hk hk  hk -- hk hk hk  hk hh hk hk hk
  hk hk hk hh hh  hk hk hk hk hk  hk hk hk hh hk  -- hh hk hh hk  hk hh hk hk hh  hk hk hh hk hk  hk hh hh hk --  hk hk -- hk
nfsg-179 <hkxhk>  (hh,hk,kk) ; 224
  hk kk hk hk hh  hk kk kk hh hk  hh kk hh hk hh  hk kk hk -- hk  hh hh hk -- kk  hk hh hh kk hh  hk hh kk hk hk  hk hk kk hh hk  kk hh kk hk hk  hk kk hh hh hk
  hk kk kk -- hk  hk kk hk hk hk  hh hk hh kk kk  kk kk hk hh kk  hh kk hh hh hk  hk kk hk kk hk  hk kk hk kk hh  hk hh hk hh hk  hh hh hk hk kk  hk hk hk hk hh
  kk hk hk kk hk  hk hh hh kk hk  hk hh hk hk hh  hk hk hk kk hh  kk hk -- hk hk  hk hk kk kk hk  hk hk hh hk kk  hh kk kk hh
nfsg-190 <hkxhk>  (hh,hk,kk) ; 225
  kk kk hk hk hk  hk kk kk hk hk  hk kk hk hk hk  hk kk hk -- hk  hk hk kk -- kk  hk hk hk kk hk  kk kk kk hk hk  kk kk kk hk kk  hk kk kk hk hk  kk kk hk hk hk
  hk kk kk kk kk  hk kk hk hk hk  hk hk hk kk kk  kk -- hk hk kk  -- hk hk hk kk  kk hk hk kk hk  hk kk hk hk hk  hk hk hk hk hk  hk hk kk hk hk  kk hk hk hk hk
  kk kk hk kk hk  kk hk hk hk --  hk hk hk hk kk  -- hk hk kk hk  kk hk hk kk hk  hk -- kk hk hk  hk hk -- hk hk  hk kk hk hk
nfsg-197 <hkxhk>  (hh,hk,kk) ; 226
  hk hk -- hk hk  -- -- -- kk hh  kk kk hk hk hk  hk hk hk -- hh  hk hh hh hh hk  hh hh hh hk hh  hk hk hk hk hk  hh hh kk kk hh  hh hh hk hh kk  hh hk hh hk kk
  hk hh hk -- hk  hk hk hh hh hh  hk hh kk kk hh  kk -- hk kk --  hh hk -- -- hk  kk kk hh -- hk  hk hk hh kk hk  hk hh hh hk hk  kk hk hk hk kk  hk hk kk hk hk
  kk -- -- kk kk  hk hk hk kk hk  kk -- -- hk kk  -- -- kk kk hh  hk hh hh kk --  hk hk kk kk hk  hk hk hh hh kk  -- hh hk --
nfsg-200 <hkxhk>  (hh,hk,kk) ; 227
  kk hk hk hk hk  kk hk hk hk hk  kk kk kk kk kk  hh hk kk -- hh  kk hk kk -- hk  hk hk kk kk hk  kk hk hk hk --  hk hh kk hh kk  kk hk hk hk kk  hk hh kk hh hk
  kk -- hh hh hk  hk kk kk hk kk  kk hh kk kk hh  hk kk hk kk hh  hh hk hk hk hk  hk hh hk hh hk  hk hk hk kk hh  hk hh kk kk kk  kk kk hh hk hk  hh kk hk hk hk
  kk hh kk kk kk  kk hk hk hh kk  hk hk kk hk kk  kk hh kk hh hh  hk kk hk hk hk  hh -- -- hh hk  hk hh hk kk kk  kk kk hh kk
nfsg-202 <hkxhk>  (hh,hk,kk) ; 228
  hk hk hk kk hk  hh hk hk hh hk  hk hk -- hk hk  kk hk hk -- kk  hk hk hk -- hk  hk hk hk hk hh  hk hh hk hk hk  hk kk hk kk hh  hk kk hk hk hk  hk hk hh kk hk
  hk kk hk -- hk  hk hk hh hh hh  hh kk hk hk kk  hk -- hh hh kk  kk hk hk hk --  hk kk hk kk hk  hk hk hk hh kk  hh kk hh hh --  hh hk kk hk hk  kk hh hk hk hk
  hh hk hh hk hh  hh hk hk kk hk  hk hk hh hk hh  -- kk hh kk hk  hk hh hk hk hk  kk hk hh kk hk  hk kk -- hk hk  -- -- kk hh
nfsg-270 <hkxhk>  (hh,hk,kk) ; 229
  hk hk hk hk kk  hk hk hk hk hk  hk hk hh kk hh  hh kk hk hk hk  hh hk hk hh kk  hk hk kk kk hk  hk kk hk hk hh  hk hh hk hh hk  kk hk hk hk hh  hh hh hk kk hk
  hh hk hh -- hk  hh hk hh hk hh  hk kk hk hk kk  hh hh hk hk hk  hk hh hk kk kk  hh hk hk hh hk  hh kk kk hk hk  hk hk hk hk hk  hh kk hk hk hk  hk hk hh hh hk
  hk hh hk hh hk  kk hh hh hk hk  hk kk hh kk kk  hh hk hk hk kk  kk hh hk hk hh  kk hh hk kk hk  kk hh hh hk hk  kk hk hk kk
nfsg-273 <hkxhk>  (hh,hk,kk) ; 230
  hh hk hk -- hk  hh hk hk kk kk  kk hh hk kk kk  hk hk hh hk hk  kk kk kk -- kk  kk kk hh kk hh  hh hh hh hh kk  kk hk hk hk hk  hh hh hk hh kk  kk kk hk kk kk
  kk hk kk kk hh  hh kk kk hh kk  -- -- kk hk hk  kk kk hk hk hk  -- -- -- -- hk  -- hk hk hk hk  hk hh -- kk hk  -- -- -- hk hk  hk hk hh hh hk  hk hk hk kk hh
  kk hh kk hk hh  kk kk hk hh hh  kk hk hk hk hk  -- hk hh hk hk  hk hh hk hk hk  hh kk hk hk hk  hh hk kk hk kk  hk kk hk kk
nfsg-285 <hkxhk>  (hh,hk,kk) ; 231
  hh hh hk kk hh  kk hk hk kk hk  hk hk kk kk kk  hk hh hh hh hh  hh kk hk -- kk  hk kk hk kk hk  hk hk kk hk hk  hk hh hk hk hk  -- kk hk hk kk  kk hh kk hh hh
  hk hh hk -- kk  hk hk kk hk hk  hk hh hk hk kk  kk -- hk hk kk  hh hh -- hk --  hk hk hk kk hh  kk kk -- kk kk  hk kk hk hk hh  kk hk hk -- hk  hk hk hk hk hk
  hk hh hh hh hh  kk -- hh kk kk  hh hk hh kk hh  kk hk hk kk hk  hh kk kk hh hk  kk hh hk hk kk  hh kk hk hk hk  hk kk hh kk
nfsg-288 <hkxhk>  (hh,hk,kk) ; 232
  -- kk kk kk kk  kk kk hk hk hk  hk kk hk hk kk  kk kk hk hk kk  kk hh hk -- hk  kk hk hk kk kk  hh hk hk hk hk  hh kk kk hk hk  kk hk hh hk hk  hk hh hk hk hk
  kk hk hk -- hh  hh hk hh kk hk  hh -- hh hk kk  kk -- hk hk hk  hh hk hh kk kk  hk hh kk hk hh  hk hk hh kk kk  hh hk hk hh kk  hk hh hk hk hk  hh kk hk hk kk
  kk kk kk hk hh  hh hk hk hh kk  kk hk kk hk hk  -- hk kk hh hk  kk kk kk kk kk  hh hk hk hh --  hk hk kk hk hk  hh kk hh kk
sww-162 <hkxhk>  (hh,hk,kk) ; 233
  kk hk hk -- --  -- hh hh kk hk  hk hh kk hh kk  kk kk kk hh hk  kk kk kk -- kk  hk kk hk kk kk  kk kk hh kk hk  kk hk kk hk kk  hk kk hh kk hk  -- hk hh hh hh
  hk hk hk -- kk  kk hk kk hk kk  kk -- kk hh --  kk hh kk hh hk  kk hk kk kk kk  hh hk kk hk hh  hk hh kk kk hk  hh hh hk hk kk  hh hk hh hk hk  hh kk hh hk hh
  hk hk hk hh hk  hk hk hk hk hh  hh kk hh hk kk  -- hk hh hk hh  hk hk hk hk hk  hk hk hh hh hk  -- -- kk -- hh  kk hk hk hh
sww-108 <hkxhk>  (hh,hk,kk) ; 234
  hh hh kk hk hk  hh kk hk hk hh  kk kk hh hh hh  hk hh hk hh hh  hh hh hh -- hh  -- hh -- hh hk  hh -- hh hh hh  hh hh hh hh kk  hh kk hk hh kk  hh hh kk kk hk
  hk hh hk hh kk  hk hh hh hk --  hh -- hh hh kk  hk -- hk hk hh  hk hh hh hh hh  hh hh hk hh hk  kk kk hh hh hh  hh hh hh hk hk  hk hk hk hk hh  hh hk hk kk hh
  hk hh kk hk hh  hk hk hh hh hk  hk hk hh hk hh  hk hk hh hh hk  hh hh hk hh hh  hh hk hk hh hh  -- -- hk kk kk  hk hh kk hh
sww-112 <hkxhk>  (hh,hk,kk) ; 235
  kk hk hh hk kk  -- -- hh hh hk  hh hh hh hk kk  hk hk kk kk kk  hk hk hk -- kk  hh kk kk hk hk  hk hk kk hk hk  -- -- hh hh hk  -- kk hk -- hh  kk kk hk hk hh
  hk hk hk -- kk  hk hk kk hk kk  hk hh hk hh kk  -- hk hh hk hk  hk kk hh kk hk  hk hk hk hh hk  hk hk hk -- hk  hh kk hk hk --  hk hk hk hk hh  hk hh hk kk kk
  hh hk hh hh hh  hk kk hk hh hk  hh hh hk hk hh  hk hh hh hk hk  hk hk hk hh hk  hk kk hh hh hk  kk kk hk hk hk  hk -- hh kk
sww-123 <hkxhk>  (hh,hk,kk) ; 236
  hk hk hk hk hk  hk hh hk hk hk  hk hk hk hk hk  hk hk hh hk hk  hk hk hk -- hk  hk hk hk hh hk  hk hk hh hk hk  hh hk hh hk hk  hh hk hk hk hk  hk hk hk hk hk
  hk hh hh -- hk  hk hk hk hk hk  hk -- hk hk hh  hh hk hh hk hk  hh hk hk hk kk  hk hh hk hh hh  hh hk hh hk hk  hk hk hk hh hk  hk hk hk hk hk  hk hk kk kk hh
  kk hk hk hh hk  hk hk hk hk hk  hk hk hh hk hh  -- hk hk hh hk  hh hk hk hk hk  hk kk hk hh hk  hh hk hh hk hh  hk hk hh hk
sww-125_208 <hkxhk>  (hh,hk,kk) ; 237
  kk kk hk hk hh  kk hk hk hk kk  hh kk kk hk kk  kk hk kk hk hk  hh hk hk -- hk  hk hk hk hk hk  hk kk kk hk hk  hk hh hk hh hk  hk hh kk hk hk  hk hh hh hh hh
  kk hk hk -- hk  hk kk kk hk hk  hh -- hk kk hk  hk hh kk kk hh  kk hh hk kk hh  hh kk hk hk hh  hk hk hk kk hh  hk kk hk hh hh  hk hk kk hk hk  kk hh kk kk hk
  hk hh kk hk hh  kk hk kk hh kk  hh hh hk hk hk  -- kk hk hk hk  hh kk hk kk kk  hk hh hh kk hk  hh hk hh kk hk  kk hk kk hk
nfsg-299 <hkxhk>  (hh,hk,kk) ; 238
  hh hk hk hh hk  hh hk hk hh hh  hk hk hk hh hk  hk hk hk hh hk  hk hk hh hh hk  hk hk hk hk hk  hh hk hk hk hk  hh hk hk hh hk  hh hk hh kk hh  hh hk hk hh hh
  hk hk hk hk hh  hk hk hk hk hk  hh hh hk hk hh  kk kk kk kk hh  hh hh hh hh kk  hh hh hh hh hh  hh hh hh kk hh  kk hh kk kk hk  kk hk hk hk hk  hh kk hk hh hk
  kk hk kk hh --  kk hh hh hh hk  hk hh kk hk kk  hh hh kk hh hh  hk kk hk hk hk  hk hk kk hh hk  hk hh hk kk hk  kk hk hh kk
sww-170 <hkxhk>  (hh,hk,kk) ; 239
  hh hk hh hh hh  hh hk hk hk hk  hk hh kk hk kk  hk hk hk hh hk  hk hk hk -- hk  hk kk hh hh hk  hh hk hk hk kk  hk hk kk kk hk  hk kk hh hh hk  hk hk kk hh hk
  kk hk hk hh hk  hh kk hk hk kk  hk -- hk hk kk  kk kk kk hk hk  hh hk kk hh hk  kk hk hk hk hk  kk hh hh hk kk  hh hk hh hk hk  hk hk hk kk kk  hk hk hk kk hh
  hh hk hk kk kk  hk hk hk hk hh  hh hk kk hk hh  -- hk kk hk hh  hh hk kk kk kk  hk hk hk hk hk  hk kk kk hk hh  hh hh hk hh
sww-177 <hkxhk>  (hh,hk,kk) ; 240
  hh kk hk hk kk  hk kk kk hk kk  kk hk hk hk hk  hk hh hk hk hh  hk hk hh hh kk  kk hh hk -- hk  hh hh hk hk hh  kk hh kk hh hk  kk -- hh kk hh  hk hk hh -- hh
  kk hk -- hh hh  kk hk hk hk hk  kk hk -- hk hh  kk hk kk hk hk  kk hk kk hk kk  hk hk hh hk hk  hk hk kk kk hk  hk hk hk hk kk  hk kk hk kk hk  hh kk hk hk hh
  hk hk hk hk hk  hk hk kk hk hk  hk hh hk hk kk  kk hk hk hk hk  hk hk hk hk hk  hk hk hh hk hk  hk hk kk kk kk  hk hk hk kk
sww-196 <hkxhk>  (hh,hk,kk) ; 241
  kk hk kk kk --  hk hh hk hk kk  hk hk hk hk hh  hh kk kk hk hk  kk hh hh -- hk  hh hh kk hh kk  hk kk kk hk hk  hk hk hk hh hk  kk kk hh hk hh  hh hh hh kk hk
  hh hh kk -- hk  hk hk hk hk hk  hh -- kk hh --  kk kk hk hh kk  hh hh kk hk hk  hk hh kk hk hh  hh hk hk kk hk  hk hh kk kk kk  hk hk kk kk hh  hk kk kk hk hh
  kk kk hk hk hk  kk hk hk kk hh  hh hk hk -- hh  -- hk hk hk hk  hh hh kk hk hh  hk hh hk hh hh  kk kk hh kk hk  hk hk hk kk
sww-166_200 <hkxhk>  (hh,hk,kk) ; 242
  kk hk hk hk hk  kk hk hk hk hk  kk kk kk kk kk  hk hk kk hk hh  hk hk kk -- hk  hk hk kk kk hk  kk hk hk hk kk  hk hh kk hh kk  kk hk hk hk kk  hk hk kk hh hk
  kk hk hk -- hk  hk kk kk hk kk  kk -- kk kk hh  hk kk kk kk hh  hh hk hk hk hk  hk hh hk hh hk  hk hk hk kk hh  kk hh kk kk kk  kk hk hh hk hk  hh kk hk hk hk
  kk hk kk hk kk  kk hk hk hh hk  hk hk kk hk kk  -- hh kk hh hk  kk kk hk hk hk  hh hk kk hh hk  hk hh hk kk hk  kk kk hh kk
sww-166_100 <hkxhk>  (hh,hk,kk) ; 243
  kk hk hk hk hk  kk hk hk hk hk  kk kk kk kk kk  hh hk kk hk hh  kk hk kk -- hk  hk hk kk kk hk  kk hk hk hk kk  hk hh kk hh kk  kk hk hk kk kk  hk hh kk hh kk
  kk hk kk -- hk  hk kk kk hk kk  kk -- kk kk hh  kk kk kk kk hh  hh hk hk hk hk  hk hh hk hh kk  hk hk hk kk hh  kk hh kk kk kk  kk kk hh hk hk  hh kk hk kk kk
  kk kk kk hk kk  kk hk hk hh hk  hk hk kk hk kk  -- hh kk hh hk  kk kk hk hk hk  hh hk kk hh hk  hk hh kk kk kk  kk kk kk hh
sww-3053_180d <hkxhk>  (h-,kk) ; 244
  h- h- kk h- h-  h- h- h- kk h-  h- h- h- h- kk  h- h- h- kk kk  h- h- h- kk h-  h- kk h- kk h-  h- h- h- h- h-  h- h- h- h- h-  kk kk kk h- h-  h- h- kk kk h-
  h- kk kk -- h-  h- h- kk h- h-  kk -- h- h- kk  h- h- kk kk h-  h- h- h- kk h-  h- kk h- kk h-  kk kk h- h- h-  h- h- h- h- h-  h- h- kk h- h-  h- h- h- kk kk
  h- kk kk kk kk  kk kk h- h- --  h- h- kk kk kk  kk h- kk kk h-  h- h- kk h- h-  h- kk kk h- kk  h- h- h- h- h-  h- h- h- kk
sww-3053_175 <hkxhk>  (hh,hk,kk) ; 245
  kk hk hh kk kk  hk hk hk hk hh  hk hk hk kk hk  kk hk hk kk kk  hk hk hh kk hh  hk hh kk kk hk  kk hh hk hk hk  hk hk hk hk hk  hh hk kk hk hh  hk hk kk hk hk
  hk hk hk -- hk  hk hk hk kk hk  hh -- kk kk hk  hk hk hk hk hh  hk kk hk kk kk  kk hk kk kk hk  hk kk hk hk hk  kk hk hk kk kk  kk kk kk hh hk  hk hk hk kk hk
  hk hh kk hk hk  hk hk hk hk --  hk kk kk hk hk  hk hk hk kk hk  kk hh hk hk hk  hh hk hk hk kk  hk hk hk hh hk  hk hk hk hk
sww-223 <hkxhk>  (hh,hk,kk) ; 246
  -- hk hh hh hh  -- hh hh hh hk  kk hk -- hk kk  hh hk hk kk kk  hk kk kk -- hk  hk hk hk hk hh  hh kk hk hk hk  hk hh hk hk hk  hh hk hh hk hh  -- hh hk hk hh
  hh hh kk -- kk  -- kk hk hh hh  kk -- hh kk hk  hh hk hk kk hh  kk kk hk hk hk  hk hk hk hk kk  hk hk hh hh hk  hk hh hk hh kk  kk hk kk hh kk  hk hk hk kk kk
  hk hk kk kk hk  hk kk hk hk hk  kk hk hh hh hk  hk kk hk hk kk  hk hh hk kk hk  hk hk kk hk hh  hh hk hk hk hh  kk hk -- --
sww-217 <hkxhk>  (hh,hk,kk) ; 247
  hk hh kk hk --  hh kk hk kk kk  kk kk kk hk hk  hk hk hk hk hh  hk hk kk -- hk  kk hk kk hk hk  hk kk kk hk hh  kk kk kk hh hk  hh kk hh hk hk  hk hk kk kk hk
  hk hk hk -- kk  hk hk hk hk kk  hk -- hh hk kk  hh kk hh hh kk  hh kk hh hh kk  hk hh kk hk hk  kk kk hk hh hh  hk kk hh hk kk  kk hk kk hk kk  hk kk kk kk hk
  hh hk kk hk hh  hh hk hh hk kk  hk kk hk hk hk  -- hh hk hk hk  hk hk hh kk hk  hk hk hk hh kk  hh hh hk kk hk  kk hk kk hk
sww-209 <hkxhk>  (hh,hk,kk) ; 248
  -- kk hk hh hk  hh kk hh kk kk  hk kk hh hk hh  hk hk hk kk hh  hk hh hh -- kk  kk hk hk hk hk  hk hk hh kk hh  kk hh hh hk kk  kk hk hh hk hh  hk hk kk hk hk
  hk kk hk -- hk  kk hk hk kk --  kk -- kk kk kk  hk hh kk hk hh  kk hh hk hh hh  kk kk hk hh hk  hk hk kk hk hk  hk hk hh hk hh  hh hh hh kk kk  hk kk hk hk hh
  kk hh kk kk hk  hk hh hh hk kk  hk hh hh hk kk  hk kk kk -- kk  hh hh hh kk hk  hk hh hk hk hk  kk hk kk hk hk  hk hk hk hk
sww-938 <hkxhk>  (hh,hk,kk) ; 249
  -- hk kk -- --  -- -- -- hk --  -- kk -- kk hk  hk hk hk hk hh  hk hk hk -- hk  kk hk kk -- --  hk kk hk kk hh  -- kk -- hh kk  -- kk -- hk hk  -- hk kk kk hk
  hh hk kk -- kk  hk hk -- hk kk  hk -- -- hk --  -- hk hk hk hh  hk kk kk hk kk  kk hk hk hk kk  kk kk hk hh hk  hh hk kk kk kk  kk kk kk hk kk  hk hk kk kk kk
  hk hk kk kk hk  hk kk hk hk hk  kk hk hk hk hk  kk hk kk hk kk  hk hk hh kk hk  hk kk kk hk hh  hh hk hh kk hk  hk hk kk hk
sww-651 <hkxhk>  (hh,hk,kk) ; 250
  hh hk hh hh hh  hh hk hk hk hk  hk hk kk hk kk  hk kk hk hh hk  hk hk hk -- hk  hk kk hh hh hk  hh hk hk hk kk  hk hk kk kk hk  hk kk -- hh kk  hk hk kk hh kk
  kk hk hk -- hk  hh kk hk hh kk  hk hh hk hk kk  kk kk kk hk hk  hh hk hk hh kk  kk hk hk hk hk  kk hh hh hk kk  hh hk hh hk hk  hk hk hk kk hk  hk kk hk kk hh
  hh kk hk kk kk  hk kk hk hk hh  hh hk kk kk hh  hh kk kk hk hh  hk hk kk hk kk  kk hk hk hk hk  hk kk kk hh hk  hh hk hk --
sww-83M <hkxhk>  (hh,hk,kk) ; 251
  hk hk hk kk hk  hk hk hk kk hk  hh hk hk kk kk  hh hk kk hk hk  kk hk hh -- kk  hk kk hk hk hh  hk hk kk hk hk  hk hh hh hk hh  hk kk hk hk kk  kk hk hk hh hk
  kk hk hk -- kk  hk hk kk hk hk  hk -- hh hh hk  hh hk hk hh kk  hk hh hh hk hh  hk hh hh hk hh  hh hk kk hh hk  hk hh hk kk hk  hk hh hh hk hk  hh hh hk hh hk
  -- hh hk hk kk  kk -- hh kk hk  hh hh hk hk --  -- hh hk kk hk  hk kk -- hk hk  hh hh hh hk hk  hh hh hh kk hk  hk -- -- kk
sww-1394 <hkxhk>  (hh,hk,kk) ; 252
  hk hk kk hk hh  kk hk hk hh hk  hk kk hk hh hk  hk hk hh -- hk  hk hk hh -- hk  hk hh hk hk hk  hh kk kk hh hk  kk hk hh hk hh  kk hh hk hk kk  kk hk hh hk kk
  hk hk hk kk hk  hk hk kk hk kk  kk -- hk hk kk  kk hh hh kk hk  hk kk hk kk hk  kk hk hk kk hh  hk hk hh hk hk  hk hk hk hk hk  kk hk hk hk hk  hk kk kk hh hk
  kk hh hk hh hk  hk kk hk hh hk  hk hh kk hh hk  -- hh hh hk hh  hk hh hh kk hk  kk hk hk hk hk  kk hk hh hh kk  kk hk hk hk
sww-2876 <hkxhk>  (hh,hk,kk) ; 253
  hk -- hk hk hh  hk hk kk hh hk  hk hk kk hh hk  hk hk hh hh kk  hh kk hh kk hk  hk hh hk kk hk  hh kk kk hk hk  kk hk hk hk hh  kk hh hk hk kk  kk hk hk hk hk
  hk hk hk hk hk  hk hk kk hk kk  kk -- hk hk kk  kk hh hh kk hk  hk kk hk hk hk  kk hk kk hk hh  hk kk hh hk hk  hk kk hk hk kk  hk hk hk hk --  hk kk kk hh hk
  hk hh kk hh hk  hk kk kk hh hk  hk hh hk hh hk  kk hh hh hk hh  kk hh hh kk hk  kk hk hk hk kk  kk hk hh hh kk  hk hk hk hk
sww-2896 <hkxhk>  (hh,hk,kk) ; 254
  hh -- kk hk hk  hh kk kk hk hk  hk hk -- hk kk  hh hh hk kk kk  hk hh hh -- hk  kk -- hh hh --  hh kk hk hk --  -- hk kk kk hk  -- kk hh hh hk  hk hh kk hh hh
  hh hh kk -- hk  hk hk hk -- --  hk kk hh hh hk  kk kk hk hk hk  hk hk hk hh hh  kk kk hh hh kk  hh hh kk hk kk  hh hh hk hk kk  hk hh hh kk kk  kk hh hk hk kk
  hk kk hk hk kk  hk hh hh kk hk  hk hk hk hh hk  -- hk hh hh kk  hk kk hk -- hk  hk hk hk hh hk  hh hk hk hk kk  hh hk hk hh
sww-2906 <hkxhk>  (hh,hk,kk) ; 255
  kk -- hk kk hh  kk hk hk hk kk  kk hk hk hh kk  kk kk kk kk hk  kk hk hk hk kk  hk hk hk hk hk  hk hk hk kk hk  kk hk hk hk kk  kk kk hk hk hk  hk hk hk hk hk
  kk hk hk hk hk  hk hk kk kk hk  kk hk kk hk hk  kk hk hh hk hk  kk hk hh hk hh  kk kk hk hk --  hk kk hk hk hk  hh hk hk hh kk  kk hh hh hh hh  hk hk hh hk hk
  hk hk hk hk kk  hk hk hh hk hh  hh hk hh hk hk  -- hk hk hk hk  hh hk hk hk hh  kk hh hk hk hk  kk hk hk kk --  hk hk hk kk
sww-2945 <hkxhk>  (hh,hk,kk) ; 256
  hk hk hk kk hh  hk hh hh hk hk  kk hk hh hh kk  kk hk kk hk hh  hk hk hk hk kk  hk hk hk hk hk  hk hk hh kk hh  kk hh hk hh kk  -- kk hk hk hh  hh hk hh hh hh
  kk hk hk hk hk  hk hk kk kk hh  kk hk kk hh kk  kk hk hh hk hk  kk hk hh hk --  kk kk hk hk hk  hk kk hk hk hk  hh hk hk hh kk  kk hh hh hh hh  hk hk hh hk hk
  hk hk kk hk kk  hk hk hh hk hh  hh hk hh hk hk  kk hk hk hk hk  hh hk hk hk hh  kk hh hk hk hk  kk hk hk kk hk  hk -- hk kk
sww-2605 <hkxhk>  (hh,hk,kk) ; 257
  hh -- hk kk hk  hk hk hk hk hk  hh hk kk kk kk  hh hk hk -- hk  hk kk hh -- kk  hk kk hk kk hh  hh hk kk hk kk  kk hk hh hk hh  hk kk hk hk kk  hk hk kk hh hk
  hk hh hh -- kk  hk hk hh hh hk  hk -- hh hh hk  kk hk hk hk hk  hk hk kk kk hk  kk hk hh hk hh  kk hk hk hk kk  kk hk hk hk hk  kk kk hk kk hk  hk hk hk hk hk
  hh hh kk kk kk  kk hk hk kk kk  kk hk hk hh kk  kk hh hh hh hh  hk kk kk hk kk  hk hk hh hk hh  hk hh hk hk hk  hh hh hh hk
sww-2840 <hkxhk>  (hh,hk,kk) ; 258
  hh hh hh hk kk  kk kk kk kk hk  hk hh hk hk hk  hh hk hk hh hh  hh hh hk -- hh  hh hh hh hh hh  hk hh hh hh hh  hh hh hh hh --  hh hk hh hk kk  hh hh hh hk hh
  hh hk hh -- hh  hk hh hh hh hk  hh -- hh hh kk  kk hk hk hk hk  hk hk kk kk kk  hk hk kk hk kk  kk kk hk hk hk  hk kk kk kk kk  kk kk hk kk hk  hk hk hk hk hk
  hk kk hk hk hk  kk kk kk hk hk  hk hk hk kk hh  hk hk hk hk hk  kk hk hk hk hk  hk hk hk hk hk  hk kk hk hk hk  hh hk hk hk
sww-2640 <hkxhk>  (hh,hk,kk) ; 259
  hk hk hk hk hk  hh kk hk hk hh  hk kk kk kk kk  hk kk kk hk hh  kk kk hk hh hk  kk hk kk kk hk  hh kk hk hk hh  kk -- kk hk kk  hh kk hh hk kk  hk hk kk kk hk
  hh hk hk hk kk  hk hk hk hk kk  hk hk hh hk hk  hk hk hk hh hk  hh kk hk hk hk  kk hh kk hk kk  hk kk hk hh hh  hh hk hh hk kk  kk hk kk hk kk  hk kk kk kk hk
  hk hk kk kk hk  hh kk hk hh kk  kk hk hh hh hk  kk hh hk hk kk  hk hh hh kk hk  hk hk kk hh hh  hk hh hh kk kk  hk hk kk hk
sww-323 <hkxhk>  (hh,hk,kk) ; 260
  kk kk hk hk kk  kk hh hk kk hk  hk kk hk hk hk  hk kk kk hk kk  hh kk hk kk hh  hk kk hk kk kk  kk hk hk hk kk  hh kk hh kk hk  hk hk kk hk hk  kk kk hh hk hk
  hk hk kk hh hk  hk kk hh kk kk  hk hk kk hk hh  hk hk hh kk kk  kk hk kk hk kk  hk hk hk hk hk  hk hk hk hk hk  kk hk kk hk hk  hk hh hh hh hk  hk kk hk kk kk
  hk hk hk hk hk  hk hk hk hk hk  hh hh hk kk hk  hh hk hk hk hk  hk kk hh hh hh  hh hk hk kk kk  hk kk hk kk kk  hk hh hk hk
sww-333 <hkxhk>  (hh,hk,kk) ; 261
  -- -- hk hh hh  -- hk kk hk --  -- hk -- -- hk  -- kk kk -- kk  hk hk hk hk hk  hk hk kk hh hk  kk hh hk hk --  hh hk hk kk hk  hk kk hh -- hk  hh hh hk kk hk
  hh kk hk hk kk  kk hh hk hk hk  hk hk hk hk hh  kk -- hk hh hk  hk hh -- hk kk  hk hk -- hk kk  kk kk hk hk hh  hk hh kk hk hk  kk hk hk hk hk  hk kk kk hh hk
  hk hk hh kk hh  hk hk hk hk hk  hk hk kk hk hk  kk hk hk hk hk  hk hk hk kk kk  hh hk hk hk hk  kk hh hh hk hk  hk hk hk hh
sww-359 <hkxhk>  (hh,hk,kk) ; 262
  hh kk kk hh kk  hh hk kk hk kk  hh hk hh -- hk  -- hk hk -- kk  kk hh hk hk kk  hk hk kk hh kk  hh hh hk hk hk  hk hk hk hk kk  kk hk kk hh hk  hk hk hk kk hh
  hk hk kk hh kk  hk kk hk hk hk  hk kk kk hk kk  hk hh hk hk hk  hh hh kk hh kk  hk hk hh hk hk  hk hk hh -- hh  hk hh hk kk hk  kk hk kk hk hk  hk kk hk hh hk
  kk hk hk -- hh  kk hk hk kk kk  hk hk hk hk hk  -- hk kk hk hk  hk -- hk hk hk  hh hk hk hk hk  hk hh hh hk hk  hk hk hh hh
sww-2662 <hkxhk>  (hh,hk,kk) ; 263
  -- hh hk hh hk  hk hk hk kk hh  kk hk hh hh hh  kk hk hk -- hk  hh hh -- hk hh  -- hh hh hh kk  kk hk hh hk hk  kk hk kk hk kk  hk hh hk hh hh  hk hk hk kk hk
  hk kk kk hk kk  kk hk hh hh hk  hk kk kk hk hk  kk hk hk kk hh  hk -- kk hh --  hk kk -- hk --  hh hk hk kk hk  hk hk kk -- --  hk hh hk hh hk  kk kk hh kk kk
  kk hh kk -- hk  hk hk kk kk hk  kk hh hk hk --  hk kk hk hh hk  hk hh hh kk hh  kk hk kk hh hk  hk kk hk hk hk  kk hh kk hh
sww-393 <hkxhk>  (hh,hk,kk) ; 264
  hk kk hh hk hk  hh hk hh hk hh  hk hh hk hk hk  hk kk kk -- kk  kk hk kk hh hk  kk -- kk hk hk  hk kk hk kk hk  hk hk hk hh kk  -- hk hh hk kk  -- hh hh hk hk
  kk hk hh hk hk  hk hh kk hh hh  hh hh hk hh hh  hk hk -- kk kk  hk -- -- -- hh  -- -- hh -- --  kk kk hk hh hk  hk kk hh hk --  hk kk hh -- hh  -- hh hk hh hh
  hh kk kk -- hk  hk hk -- hh kk  hh -- hk -- kk  hk hh kk -- --  hh -- -- -- hk  hh hk hh hk kk  hk hh hk hk kk  kk kk hk hk
sww-511 <hkxhk>  (hh,hk,kk) ; 265
  -- hk hk kk kk  -- kk kk kk hk  hk kk hh hk hk  hk hk hk -- kk  hk hh -- kk hk  hh hh kk kk kk  kk kk kk kk hh  hk kk kk hk hk  hh kk kk kk hh  hh hk hh kk kk
  kk kk kk kk kk  kk kk kk kk kk  kk hh kk kk hk  hk hh hk hk hk  hk -- hh hk hh  hk hh -- hk hk  hk hh kk kk hh  hk hh hh hk hh  hh hk hk hk kk  hh hk hk hh hk
  hh hh hh hk hk  hk hk hk hk hh  hk hk hk hk hk  -- hk kk hk hk  hk hk hh hh hh  hh hk hh hk hh  hk hh hh hk hk  -- kk kk hk
sww-530 <hkxhk>  (hh,hk,kk) ; 266
  -- hk hk kk kk  hk hk hh kk --  -- hk hk -- kk  hk kk hk -- kk  hk hk hk -- hk  hk hk hk -- kk  hk hk kk hk --  hh hk hh kk hk  -- hk kk hh hk  kk hk hk hk hk
  hk kk kk hk hk  hk kk hk -- --  -- hk kk hk hk  hk hk kk kk kk  hk hk hk kk hk  hh hk -- -- hh  hk kk kk hk hk  -- hh hh hk hk  hk hh kk hk hk  -- hh hh hk --
  kk kk kk -- hk  kk hk hk hk hk  hk hk hk kk hk  -- hk kk kk kk  hk hk kk hh hh  kk kk kk hk hk  kk -- hh -- kk  hk hh hh hk
sww-532 <hkxhk>  (hh,hk,kk) ; 267
  -- kk hh hk hk  hk hk hk hk hh  hh hk hk hh kk  hk hk kk kk hk  hk hk hh kk hk  hh hk hh hk hk  hk hh hh hk kk  hk hh hh hk hk  kk hh kk kk hk  hk hk hh hh hk
  hk hk hk hk hh  hk hk hk hk hk  hk hh hk hh hk  kk -- hk hh kk  hh hh kk kk hk  hk hk hk hk hh  kk hk kk hk hk  hk kk hh hk --  hh hk hk kk hh  hk kk hk hh hh
  hh hk hh hh hk  hk kk hk hh kk  hh hh hk hh --  -- kk hk hh hh  hk hh hk kk hh  hk hk hh hk hh  hh kk hh hh hk  hh hh hk kk
sww-466 <hkxhk>  (hh,hk,kk) ; 268
  hk kk hh hh hh  hk hk hh -- --  hk hk hk hh kk  hh hh hk hh hh  hk hk kk hh hk  hk kk kk hk hh  hk hh hk hk kk  hk hk kk hh hh  -- hh hh hh hk  hh kk hk kk hh
  -- hh hk hk hh  kk hh kk hh kk  hk -- -- hh hh  kk -- hh hh hk  hk kk hh -- --  kk hh hh hk hk  hk hh hh hh hh  hk hk kk kk hh  kk hh hk hk hk  hk kk kk kk hk
  kk hk kk kk kk  kk -- hk hh --  hk hh hk hh hh  hh hk hk hk hh  hh kk hk hk hk  hh kk hk hh kk  hh kk kk hk hk  hh hk hk hh
sww-1678_200 <hkxhk>  (hh,hk,kk) ; 269
  hk hh hk hk hk  hk hk hk hk hk  hk hk kk hk kk  hh hk hk -- hk  kk hk hk hh hk  kk hk hk hk hk  hk hk hk hk kk  hk hk kk hh hk  kk kk hk hk kk  hk -- kk hh hk
  kk hk hk hh hh  hk kk kk hh kk  kk hh hk hk hk  hk hk hh hk hh  hh hh hk hh hk  hh hh hk hh --  hk hh hh kk hh  hh hk hk hk kk  hk hk hh hh hk  hh kk -- hh hh
  hk hh kk hk hk  hk hh hk hh hk  hk hk kk hk hk  hk hh kk hh hh  hh kk hk kk kk  hh hk hk hh hk  hk hh kk hk hk  hk hk hh kk
sww-1678_130d <hkxhk>  (h-,kk) ; 270
  kk h- h- h- h-  kk h- h- h- h-  kk kk kk kk kk  h- h- kk kk h-  kk h- kk h- h-  h- h- kk kk h-  kk h- h- h- kk  h- h- kk h- h-  kk h- h- h- kk  h- h- kk h- h-
  kk h- h- h- h-  h- kk kk h- kk  kk h- kk kk h-  h- kk h- kk h-  h- h- h- h- h-  h- h- h- h- kk  h- h- h- kk h-  h- h- kk kk kk  kk kk h- h- h-  h- kk kk h- h-
  kk h- kk kk kk  kk h- h- h- kk  h- h- kk h- kk  h- h- kk h- h-  h- kk h- h- h-  h- kk kk h- h-  h- h- h- kk kk  kk kk h- kk
sww-1615 <hkxhk>  (hh,hk,kk) ; 271
  hh hk kk hk hk  hk kk kk kk hk  hk hk hk hk hk  hk kk hh -- kk  hk kk hk hk hk  hk hk hk hk hk  hk hh hh hh hh  hh kk hk kk hk  kk hk hh hk hk  hk hk hk hk hk
  hh kk hk hk hh  kk hh hh hh kk  hh hh kk kk hh  hh hh hh hk hh  hh kk kk kk kk  hk hk kk hk hk  hk kk hk kk hk  kk hk kk kk kk  hk hk hk hh hk  hk kk kk hk kk
  hk kk hk kk hk  kk kk kk kk kk  kk hh hh kk kk  hk hk kk hk hh  kk kk hk kk kk  hk kk kk hk hk  hk hk hh hk hk  hk hk hk hk
sww-556 <hkxhk>  (hh,hk,kk) ; 272
  kk kk hk kk kk  kk hh hh hk hk  hk kk hh kk kk  hk hk hk -- kk  kk hh hk -- hk  kk hk hk kk kk  hh hk hk hh hk  hh kk kk hk hk  hk hk hh hk hk  -- -- hk hk hk
  kk hk hk -- hh  hh hk hh -- --  hh -- -- hk kk  kk hk hk kk hk  hh -- hk -- kk  hk hk kk hk hh  hh hk hh kk hk  hh hh hk hh kk  kk hh hk hk kk  hh kk kk hk kk
  hk hk hk hk hk  hk hk hk kk kk  kk hh hk hk hk  hk hk hk hk hh  -- hk kk hk hk  hh hk hk hh kk  hk kk kk hk hk  kk hk hh kk
sww-1581 <hkxhk>  (hh,hk,kk) ; 273
  hk kk kk kk hk  hh hk kk hk hk  kk hk -- kk hk  hk kk hk -- kk  hk hh -- -- --  -- -- hk hk hk  hk hh kk kk kk  hk hh hh hk --  -- hk hk kk kk  hk kk kk hk hk
  hk kk hk kk kk  hk kk kk hk hh  hk hh hh hk --  hk hk hk hk hk  hk hh hh hh hh  hk hk hh hk kk  hk -- hk hh hh  kk hk hk hk kk  hh kk hk hk hk  kk hk hk hk hh
  hk kk hh hk hh  hh hh hh hh hh  hh hk hk kk hk  -- hk kk hh hk  hh hk hk hh kk  hk hk hh hk kk  hk hh hk hk hk  hh kk hh hk
sww-1747 <hkxhk>  (hh,hk,kk) ; 274
  hh hk hk kk kk  hk kk hk -- hh  hh hh hk hh --  hh hk hk -- kk  hk hk hk kk hk  kk kk hk kk hk  hk hk kk hk hk  hk kk hh kk kk  kk hh kk hk hk  kk kk hh hh hk
  hk kk kk hk hk  kk kk hk hk kk  hk hk hk hk hk  hh hk hh hh hk  hk hh kk kk hk  kk hk hk kk hh  hk hh kk kk hk  hk hk hh hh hk  hk hk hh kk hk  hk kk kk hk hk
  hk kk hk hh kk  hk kk kk hk hh  hk -- hk kk hk  kk hk kk kk hh  hh hk kk hk hh  hk hk hk kk hk  -- -- hk hk hk  kk kk hk hk
sww-1841 <hkxhk>  (hh,hk,kk) ; 275
  hk hh hh kk kk  hh hh hh kk hh  kk hh hk hh kk  hh kk hk -- hk  hk hk hh -- hk  hk kk hh hk hk  hk hk hk hk hk  hk kk hk kk hh  hh kk hk hh hk  hk -- kk kk kk
  hk hk kk kk hh  kk kk hk hk kk  hk hk hk hh kk  hh hk hk hk kk  kk hk hk hh kk  hk kk hk hk hk  kk hk kk hk --  kk hk hk hk --  hk hk hk hh hk  hk hk hk kk hk
  hk hh kk hk kk  hk hh hk kk hh  kk kk -- hk hk  hk hk hk kk kk  hh kk kk hk kk  kk hh hk hk hk  hh -- hh hh kk  hk hh hk hk
sww-2922 <hkxhk>  (hh,hk,kk) ; 276
  hk hh hk kk hh  kk hh hh kk hk  hk kk hh kk kk  hk kk hk kk hh  hk hk hk kk hk  hh hk kk hh hh  hk hk hh hk hh  hk hh hk hh hk  hh kk hk hk hh  hh hk hh hh hh
  kk kk kk hh hk  hk hk hk hk hh  hk hh hk hh hk  kk hk hh hk hk  hh kk hh hh hh  kk kk kk hh kk  hh kk kk kk kk  hh hk hk hk kk  hk hh hh hk hh  hh hk hk hh hk
  hh hk hh hk hh  hk hh kk hk kk  hh hh kk hh hh  -- kk hk hk hk  kk hk hk hk hh  hh kk hh hk hh  hh hk hk kk hh  hk hk hk kk
sww-2777 <hkxhk>  (hh,hk,kk) ; 277
  hh hh hk hk hh  hk hh hh hh hh  hh hk -- hh kk  hh hh hh -- hh  hh hh hh kk hh  hh hk kk hh hh  hk hh hk hh hh  hh hk hk hh hh  -- hk hh hk hh  hh -- hk hk hk
  hk hk -- -- hk  hh hk hh -- hh  hh hh hh hk hk  kk hk hh hk hk  hk hh hk hk --  hh hk hk hh hh  kk hh hk hk kk  hh -- hh -- kk  hh hh hh hk hh  hh hk hk hk hk
  hk hh hk hk hk  hh -- hk hk hk  hh hh -- hk kk  hh hk hk hk kk  hk hh hk hk hh  hk hk hk hk hk  hk hk hk hk hh  hk hk hk hk
sww-1761 <hkxhk>  (hh,hk,kk) ; 278
  -- kk kk -- hk  kk hk hk kk hk  hk hk kk kk hh  hh kk hh -- hk  kk kk hk -- kk  hk kk hk kk hk  hk hk kk hk kk  kk hk hk hk hk  kk -- kk kk hk  hk hh hk hk hk
  hh hk kk -- kk  hk hk hk hk kk  -- hk hk hk hk  hh kk hk hk hk  hh -- -- -- --  hk hh hk -- hh  hk hh hk kk kk  kk hk hk kk hh  hk kk kk kk kk  hk hk kk hk hk
  hk hk hh hk hh  hh hk kk kk kk  kk hk kk -- kk  -- hk kk hk hk  -- hk hk hk kk  -- kk hk hk hk  hk hk hk hh hk  kk hk hk kk
sww-1813 <hkxhk>  (hh,hk,kk) ; 279
  -- hh hk hh kk  hk hk hk hk kk  hk kk hh hk hk  hk hk hk hh kk  hk hk kk -- kk  kk hk hh hk kk  hk hk hk hh hh  hk kk hk hk hh  kk hk kk hh hk  hk -- kk hh hk
  hk hh hk -- hh  hh hk kk kk hh  kk -- hk hk hk  hk kk kk kk kk  hk -- -- -- hh  hk hh hh hh hk  hk hh hh hk hh  hk hh hk hk hk  hh hk hk kk hh  hh hh hh hh hh
  hh hh -- kk kk  kk -- hk hk hh  hk hk hh -- hh  -- hh hk hh kk  hh kk kk kk hh  hk hh hk hh kk  hh hh hh hh kk  kk hk -- kk
sww-2059 <hkxhk>  (hh,hk,kk) ; 280
  hh hh hk hk hk  kk hh hk hk --  hk hk hk hk hk  hk hh hh hh hh  hh kk hh -- kk  hh hk hh hk hk  kk hh hk hk hk  hk kk hh hk hh  kk hh kk hk hh  hh -- hk hk hk
  hk kk hk -- hk  hk hk hh hk kk  hk hk kk hk hk  kk hk kk kk hh  kk -- kk kk hh  hk kk hh hk hk  hh hh hk kk kk  hk hh kk hk hh  hh hk hh hk hh  hk hh hh hh hk
  kk hk hh hk kk  kk hk kk hk hh  hk hh hk hk hk  -- kk hk hk hk  hk hh kk hh hk  hk hk hk kk hh  kk kk kk hk hh  hh hh hh hk
sww-2097_205 <hkxhk>  (hh,hk,kk) ; 281
  -- kk hk hk hk  kk kk kk kk hh  kk kk kk kk hk  hh kk hk -- hh  hk kk kk -- hh  hh hh hk hk kk  kk kk kk hk --  hk hh hk hh hh  hk hh hh hh kk  hk -- hk hh hk
  kk kk hk kk hk  hk kk kk hk kk  kk hh kk kk kk  hh kk kk hk hk  hh -- hk hh hk  kk kk hk hk hk  kk hh hh hk hk  hh hk -- hk hk  hk hk hk kk kk  hk hk hk kk hh
  hk kk hk kk hk  hh kk hk hh hk  hk -- kk -- hh  -- hk kk hk --  hh kk hk kk kk  hk hk hk hk hk  hk hh hh kk kk  hk hk hk hk
sww-2097_145d <hkxhk>  (h-,kk) ; 282
  -- h- h- h- h-  kk h- h- h- h-  kk kk kk kk kk  h- h- kk kk h-  h- h- kk kk h-  h- h- kk kk h-  kk h- h- h- kk  h- h- kk h- h-  kk h- h- h- kk  h- kk kk h- h-
  kk h- h- kk h-  h- kk kk h- kk  kk h- kk kk h-  h- kk h- kk h-  h- kk h- h- h-  h- h- h- h- h-  h- h- h- kk h-  h- h- kk kk kk  kk kk h- h- h-  h- kk h- h- h-
  kk h- kk kk kk  kk h- h- h- kk  h- kk kk kk kk  kk h- kk h- kk  h- kk h- h- h-  h- kk kk h- h-  h- h- h- kk kk  kk kk h- kk
sww-2099 <hkxhk>  (hh,hk,kk) ; 283
  kk hk hk hh hk  hk hh hh hk hk  hk hk hk hh kk  kk hk kk kk hh  hk kk hk -- hk  kk hk hk hk hk  hk hh hh kk hk  kk hk hk hk kk  hk kk hk hk hk  hh -- hh hh hh
  kk kk hk -- hh  kk hk kk hk hh  hk hh hk hh kk  hk kk hk hh hh  kk hk hh hk hh  hk kk hk hk hk  hk kk hk -- hk  hh hk hk hh kk  hk hh hh hk hh  hk hk hh hk hk
  hk hk kk kk kk  kk kk hh hk hh  hh hk hk hh hk  -- hk hh hk hk  hk hk hk hk hh  kk hh hk hk hk  hk hh hk kk hk  hk hk hk hk
sww-2234 <hkxhk>  (hh,hk,kk) ; 284
  hk hk hk hh --  kk hh hk hk hk  hk kk kk kk hk  hh hk kk -- hk  hk hk hk -- hk  hh hh kk hh hh  kk hk hk hk --  hh hh hk hk kk  kk hk hh hk hk  kk -- kk hh kk
  hk -- hk -- hh  kk hk kk hh hk  hh hk hh hk --  hk kk hh hh hk  hk kk hk hh kk  hk hh hh hh hh  hk hh hh kk hk  hh hh kk hk hk  kk hk kk kk hk  hk kk hh hk hh
  hh kk kk hk hk  hh hk hk hh hh  hk hh kk hk hh  -- kk hk hk hh  kk kk hk hh hk  kk kk hk hh hh  hk hk hk hh hk  hk hk kk kk
sww-2115 <hkxhk>  (hh,hk,kk) ; 285
  -- kk hk hk --  hk hk hk hk kk  hk hk hk kk hh  hk kk hk kk hh  hk hh hh -- hk  hh hh kk hh hk  hh kk hk hk kk  hk hk kk hh hh  kk hk hh hh hh  hk -- hh hk hh
  hk hh kk kk hk  hk hh hk hk hh  kk hh hk hh hk  kk hk kk hh kk  -- -- kk hh kk  hk hh hk hk hh  hk hk kk kk hk  hh hh hk hk kk  hk hk kk hk hk  hh hk hh hk hh
  hk hh hk hk hk  kk hk hh kk hh  hh kk hk hk hh  -- hh hh hk hk  hh hk hk hk hh  hk hk hh hk hh  hh hk hk hh hk  kk hk hk hk
sww-2116 <hkxhk>  (hh,hk,kk) ; 286
  kk hh hh hk --  kk hh hh hk --  kk hk hh hh kk  kk hk kk -- hh  hh hh hh -- kk  kk kk hk hk hk  hk kk hh kk --  kk hh hk hh kk  -- kk hk hk hh  hh -- hk hh hh
  kk hk hk -- hh  hk hk kk kk hh  kk hk kk hh hh  kk hh hh hk hk  kk hh hh hk hh  kk kk hk hk hk  hh kk hk hk hk  hh hk hk hh kk  kk hh hh hh hk  hk hk hh hh hk
  hk hh kk hk kk  hk kk hh hk hh  hh hk hh hk hk  -- hk hk hk hk  hh hk hk hk hh  kk hh hh kk hk  kk hk hk kk hk  hk hk hh hk
sww-2271 <hkxhk>  (hh,hk,kk) ; 287
  hk hk hh hh --  kk hh hk hk kk  hh kk kk kk hk  hk kk kk -- hk  hh -- kk -- hh  hh kk kk hh hk  hh kk hk hk --  hk hh hh hk hh  hh kk hk hh hk  hk -- kk hh hk
  hk hk hk hh hk  hh hh hk hk hk  hh hk hk hk hh  hh hk hh hk hk  hh -- hk hh hh  hk hk hk hk hk  hk hh hh hh hk  kk hh hk kk hh  kk hh hk hh --  kk hh hk hk hk
  hk hh hk hk hk  hk hk hh kk hk  -- hh hk hk hk  hh kk hk hk hk  hk hk hk hh hk  hh hk hk kk hh  hk hk hh kk hh  hk hk hh kk
sww-2320 <hkxhk>  (hh,hk,kk) ; 288
  hk hk hh hk --  kk hk hk hk hk  hh hk kk hk hk  hk kk kk -- hk  hh hk kk -- hk  hh hk hk hh kk  hk hk hk hk --  -- hh hh kk --  hh hk kk hh kk  hk -- kk hk kk
  kk hk kk -- hk  hh hk hk hk hk  hh hk -- hk hk  kk kk hh kk hk  hh -- hh hk hh  kk kk hk hk kk  hk hh hh hh hk  kk hk hk kk hh  kk hh kk hh hk  kk hh kk hk hk
  hk hh hk kk hk  hk hk hh kk hk  hk hh kk hk hk  -- hk kk hk kk  hk hk kk hh hk  hh hk kk kk hh  hk hh hh hh hk  hk hk hh hk
sww-2387 <hkxhk>  (hh,hk,kk) ; 289
  -- hh hh hh --  hk hk hh hh hh  hk hk hh hh hh  hh hh hk -- hh  hh hk hk -- hh  hk kk hk kk hh  kk hk hk hh --  hh hk hh hk hk  kk kk hh hk hk  kk hk hk hk hk
  hk hk kk hk hk  hk hk kk hk hk  kk -- kk hh hh  hk -- hh hh hh  hh kk hh kk hh  hh hk hh hh hh  hk hh hh hh hh  kk hk hh kk hk  hk hh hk hk hk  hk hh hk hh --
  kk hk hh hk hk  hh hk hh hk hk  hk hk hh hh hh  -- hk hk hh hh  hk hh hh hh hh  hh hk hk -- hh  hh -- hh hh hk  kk kk kk kk
sww-2443 <hkxhk>  (hh,hk,kk) ; 290
  -- kk hk hk --  hk kk kk hh hk  hh kk hh hk --  hk kk hk -- hk  hh hh hk -- kk  hk hk hh hk hh  hk hh kk hk --  hk hk kk hk hk  kk hh kk hk hk  hk -- hh hh hk
  hk kk kk -- --  hk kk hk hk hk  hh hk -- kk kk  kk kk hk hh kk  hh -- hh hh hk  kk kk hk kk hk  hk kk hh kk hh  hk hh hk hh hk  hh hh kk hk kk  hk hk hk hk hh
  -- hk hk kk hk  hk hh hh hk kk  hh hh hk hk hh  -- hk hk kk hh  kk hk hh hk hh  hk hk kk -- hk  hk -- hk hk hk  hh hk kk hh
sww-2481 <hkxhk>  (hh,hk,kk) ; 291
  -- hh hh kk --  hh hk hk hk hk  hk hk hh hh hk  kk hh hk -- hh  hh hk hk -- hk  hh kk hh hk hk  hh hh hh hk --  -- hk hk hh kk  hk kk hk hk hk  hh -- hh hh hh
  kk hk hk -- hh  hk hk kk hk hh  hk hk hk hh hh  hk hh kk hk hk  hk -- hh hk hh  hk hk hh hk hh  hh hk hk hk kk  hh hh hh hh hk  hk hk hk -- hk  hk hk hh hk hk
  -- hk hk hh hk  hk hk hh hk hh  hk hk hh hk hk  -- kk hh hh hk  hk kk hk hk hk  hk hh hk kk hk  hk kk hk hk hk  kk hk hk kk
sww-2489 <hkxhk>  (hh,hk,kk) ; 292
  hk hk kk hk kk  kk kk hk hk hh  hk hh hk hk kk  kk hh hk hk hk  hh kk hk -- --  kk hk hk kk hk  hk hh hh hh hk  hh hk hk -- hk  -- hh hk hk kk  kk -- kk hh hk
  kk hk hh -- hk  hk hk hk hk hk  hk hh kk kk hk  hk hk hk kk kk  hk hk kk kk kk  hk hk hh hk hk  kk hk hk hh hk  kk hk kk hk hk  hk kk hh hh kk  hk hk hk kk hk
  hk hk hk hk hk  hk hk hk hk hk  hk hk hk hk hk  hk kk kk kk kk  hk kk hh kk hk  kk hk hk kk hk  hk hk hk hk hk  hh hh hk kk
sww-2502 <hkxhk>  (hh,hk,kk) ; 293
  -- -- hk hh hk  -- hk hk kk kk  hh kk hk hh hk  hk hk hh kk hk  hk kk hh -- --  kk hh hk hk hk  hh hh kk hk hk  hk hk hk hk hh  hh hk hk hh hk  hk -- hh kk hk
  hk hh kk -- hk  kk kk -- hk hk  hk -- hk kk hh  hk -- kk hk hh  hk hk kk hh --  hh hh hk -- hk  kk kk -- hk hk  hh hh hk hh hk  hk hk hk hh hh  hk hk hh kk hk
  hh hk hk kk kk  hh hh hk hh hk  hh hk hk kk hh  -- hk hh hk hk  kk hk hk hk kk  -- hk hk -- hk  hk hk hk hh hk  hh kk kk hk
sww-2501 <hkxhk>  (hh,hk,kk) ; 294
  hk hk hk -- hk  -- hk -- kk --  hh hh -- kk kk  -- hk kk hk --  kk hk hh hh hk  hh hh hk hk hh  hk hh kk -- hk  hk hh hh hk hh  hk kk hk hk kk  kk -- hk hh kk
  kk -- hk -- hk  hk hk -- -- kk  hk hh -- hh hh  hh hk hk hk kk  hk -- -- hh hk  hk -- -- -- --  -- -- hk hk hk  hk hh hk hk hk  hk hh kk hk hk  hh hh kk hh hk
  hk hk hk hk kk  kk hk hh -- hh  hh hh hk kk hk  -- hk hk kk hk  hh hh kk kk hh  hk hh hh hh hh  hh hk hk hk hk  hk hh hh kk
sww-2545 <hkxhk>  (hh,hk,kk) ; 295
  -- -- -- hh hk  hh hk kk kk hh  hh hh -- kk kk  hh kk kk -- hk  hk -- kk kk hh  hh kk kk -- hh  -- -- -- -- kk  -- hh hk hk hk  hk kk hk -- --  hk hh hk hh hk
  kk hk hk hk hk  hh hk -- kk kk  hh kk -- hh kk  kk hh hh hk hk  hk -- hh hh hk  hh hk hh hk hh  hh hk hk hk hk  hk hh hk hk hh  kk hh hk hk hk  hh hh kk hh hk
  hk hk kk hk kk  hk hh hk hk hh  hh hh hk -- hk  -- hk hh hk hh  hk hh kk hk hk  hk hh hh hh hh  hh hh hk hk hk  hk hh hk kk
sww-2581 <hkxhk>  (hh,hk,kk) ; 296
  -- hk kk hk kk  -- hh hh kk hh  kk hk hh hk --  -- kk -- kk kk  -- -- hk hk --  hk -- hk -- kk  kk kk hk -- kk  -- hh kk kk --  hh -- hk hk --  hk hk kk kk kk
  -- kk kk -- hh  -- hh -- hh kk  hk -- hh hk hh  -- -- -- kk --  -- hh -- hk kk  -- hk hk -- hh  hh kk hh hk hk  hh hh hk hh hk  -- hh hk hk --  -- kk -- -- --
  kk -- hk kk hk  hk hk hk hk hk  kk kk hk -- hk  -- hk hk hk hh  hk hk hk kk kk  hh -- -- -- --  kk kk kk kk hk  hk kk hh kk
sww-2503 <hkxhk>  (hh,hk,kk) ; 297
  hk hk hk kk kk  hk kk hh kk hk  hk hk hk hh kk  hk kk hk hk kk  hk hk hk -- hk  hk hk hk kk hk  hk hk kk hk hk  hh kk hk kk hk  hh hk kk hh hk  kk -- hk hk hk
  hk kk kk kk hk  kk kk hk hk kk  hk -- -- hk hk  hk hh hk hk hk  hk hk kk kk hk  kk hh hk kk hk  hk hh kk kk hh  hk hh hh hk hk  hk hk hh kk hk  hk hk hk hk hk
  kk kk hh hh --  hk kk kk hk hk  hk kk hk hk hk  hk hh kk kk hk  hh hk kk hk hh  hh hk hk hk hk  kk kk -- hk kk  hh hh hh hk
sww-716 <hkxhk>  (hh,hk,kk) ; 298
  hk hk hk kk hk  -- hk hk kk --  hh hk hk -- kk  hh kk kk hk hk  kk hk hh -- kk  hk kk hk hk hk  hk hk kk hh hk  hk hh hh hk hh  hk kk -- kk hk  -- -- hk hh hk
  kk hk hk -- --  hk hk kk hk hk  hk hk -- hh hk  hh hh hk hh kk  kk -- hh -- hk  -- hh hh hh hh  hh hk hk hk hk  hk hh kk kk hk  -- hk hk hk kk  hh hh kk hh hk
  hk hk hk hk kk  kk hk -- -- hk  hh hh -- kk hh  hk hk hk kk hk  hk kk kk kk --  hk hk hh hk hk  hh hk hk hh hk  hk kk kk hk
sww-718_185 <hkxhk>  (hh,hk,kk) ; 299
  hk kk hk hk hk  hh kk hk hk hk  hk hk hk kk kk  hk kk kk hk hk  kk hk hk -- hh  hk hk kk hk hk  hk kk hk hk hk  kk hh hk hk hk  hk kk hk hk hk  hk -- kk kk hk
  hk hk hk -- kk  hk hk hk hk kk  hk -- -- hk hk  hh hk hk hh kk  hk hk hk hk hk  hk hh kk hk hk  hk kk hk hh hh  hh hk hh hk hk  hk hk hk hk hk  hk hk hk kk hk
  hk hk kk hk hk  hh hk hh hh kk  kk hk hh hk hk  -- hh hk hk kk  hk hh hh kk --  hk hk hk hh hk  hh hh hh kk kk  hk hk kk hk
sww-718_175 <hkxhk>  (hh,hk,kk) ; 300
  hk kk hk hk hk  hh kk hk hk hh  hk kk kk kk kk  hk kk kk hk hk  kk hk hk -- hh  kk hk kk hk hk  hh kk hk hk hh  kk hh kk hk kk  hh kk hh hk hh  hk -- kk kk hk
  hh hk hk -- kk  hk hk kk hk kk  hk -- -- hk hh  hh hk hk hh kk  hh -- hk hk hk  hk hh kk hk kk  kk kk hk hh hh  hh hk hh hk kk  kk hk kk hk kk  hk kk kk kk hk
  hk hk kk hk hk  hh kk hh hh kk  kk hk hh hk hk  -- hh hk hk kk  hk hh hh kk --  hk hk hk hh hk  hh hh hh kk kk  -- hk kk hk
sww-593 <hkxhk>  (hh,hk,kk) ; 301
  kk hk hk kk hk  kk kk kk hh hk  -- kk hh kk hk  kk hk kk kk hh  hk hh hh -- --  hk hk hk hk hk  hk hk kk kk hk  kk kk hh hh hk  hk hk kk kk hk  hh -- hk kk kk
  hh hh hh -- hk  kk kk kk hh hk  hk -- -- kk hk  kk kk hk kk hh  hk -- hk hk kk  -- hk hk hk kk  -- hk kk kk hk  kk hk hk kk kk  hk hk hh kk hk  hk hk hk kk hh
  hk hk kk hh hk  hk hk hk hk hk  hk hk hk hk kk  -- kk kk kk kk  hh hh kk hk kk  hk hk hk kk kk  kk kk kk hk hk  kk hk hk hk
5211_B07 <hkxhk>  (hh,hk,kk) ; 302
  kk hh kk hk hk  hh hk hk hk kk  kk hk hk kk hh  hk hk hh hk hk  hk hk kk -- --  kk hk kk hk hk  hk kk kk hk hh  hk kk kk hh hk  hh kk hh hh --  hk -- kk kk hk
  hk hk hk -- kk  hk hk hk hk hk  hk -- hk kk hk  hh hk hk kk hh  kk kk hh hh hk  kk hk hk hk kk  hh hk hh hk hk  hk hh kk hk kk  kk hk hk hh kk  hk hh hk kk kk
  kk hk kk kk hk  hk -- hk hk hh  kk hk hk hk hk  hh kk kk hk kk  hk hh hk kk kk  hk hk kk hk kk  hh hk kk kk --  kk -- hk --
5008_B05 <hkxhk>  (hh,hk,kk) ; 303
  kk hk hk hh hk  kk hk hh kk --  kk -- kk kk kk  hh hk kk hk hh  hk hk kk -- --  hk -- kk kk hk  kk hk hk hk kk  hk hh kk hh kk  kk hk hk hk kk  hk hh hk hh hk
  kk hh hk -- hk  kk kk kk hk kk  kk -- kk kk --  hk kk hk hk hh  hh -- hk hk hk  -- hh hk hh hk  -- hk hk kk hh  hk hh hk kk kk  -- hk hh hk hk  hh kk hk hk hk
  kk hk kk hk kk  kk hk hk hh hk  hk hk kk hk kk  -- hh kk hh hk  hk kk hk hk hk  -- hk kk hh hk  hk hh hk kk hk  kk hk hh kk
5005_B08 <hkxhk>  (hh,hk,kk) ; 304
  hk hh kk -- --  -- -- hk -- hk  kk hh -- hh hh  kk hh hh -- kk  kk hk kk -- --  hk hk hk hk kk  hh hh hk hk hk  kk kk hk hk hk  hk hk hh -- hk  -- hk hk kk hk
  hk hk hh -- --  -- hk hk kk --  kk -- -- hk kk  hk hk hk hk hh  hk -- kk hk kk  kk hh -- hk hh  hk hk kk hk kk  kk kk hk kk hk  hk hh hk kk kk  hk hk kk hh kk
  hk hk hk kk kk  hh hk hh hh hk  hk hh hh hk hk  hk hh hh kk kk  hk hk hk hk kk  hk hh hk hk hk  hh kk hk hk hk  -- hh kk hh
5048_B06_180 <hkxhk>  (hh,hk,kk) ; 305
  hk -- hh hh hh  hk -- kk hk hh  hh -- hk hh hk  hh hk hk hk hk  hh hh hk -- hk  hk hk hk hk hk  hk hk kk hk hk  hk hk kk hh hk  kk hh -- hk hh  hk kk hh hh hh
  -- kk kk -- --  hk hk kk hk hk  hk kk kk kk kk  kk hk hh hh kk  hk -- hk hk hk  -- hk hk kk hk  hk -- hh kk hk  hk hh hk hk kk  hk hk hk hh kk  hh hk hk hk hh
  kk hh hk kk hk  hk hk hk hk kk  hk -- hk -- hk  kk hh hk kk hh  kk hk hk hk hk  hh hk kk hh kk  hh hh kk hk hk  hk hh hk hh
5048_B06_345 <hkxhk>  (hh,hk,kk) ; 306
  hk kk kk kk kk  kk hk hk hk kk  hk hk kk hk kk  kk kk kk hk kk  kk kk hk -- hk  kk kk hk kk kk  kk kk kk kk kk  -- kk hh hh hk  hk -- -- hh --  hh kk hk hk kk
  -- hk kk -- --  kk kk kk kk hk  hh -- hk hk kk  hh kk hk hk hh  hk -- hh hh hk  -- hh hh kk hh  kk hh hh hh hk  hh hh hh hh hh  kk hh kk hh kk  hk hh kk kk hk
  hh kk hh hh hh  hh kk kk hh hh  hh hh hh hh hh  -- hh hh hh hh  -- -- hh hh hh  hh kk kk hk hk  hh kk kk hk hk  hk hh hk hh
4942_H03 <hkxhk>  (hh,hk,kk) ; 307
  hk kk hk hk kk  kk hh hk hh hk  hh hh hk hh hh  hh hk hk hk hk  kk kk kk kk hk  kk hk hk hk hk  kk hh kk hh hk  kk hh hh hh hk  hk hh kk hh hk  kk hh hh hh hk
  hk hk hk -- hk  hk hk kk kk hk  kk -- kk hk kk  hk hk hk hh hh  -- hh hk kk --  hk hh hk hh --  kk kk -- hk hk  hh kk hk hk --  hk -- hk hh hk  hh kk hh hk hk
  hk hh hh hh kk  hk hk hk kk --  kk kk -- -- --  hk kk hk hh --  kk kk -- kk hh  hk hh hk hh kk  hk -- hk hk hk  hk hk hk hk
5054_F06_170 <hkxhk>  (hh,hk,kk) ; 308
  hk kk hh hk hk  hk hh hh hh hk  hh hk -- hk hh  hk hk kk hh hh  hk hh hk -- hk  hk hk hk hk hh  kk kk hh hk hh  hk hk hk hh hk  hk hk hk hk --  kk -- hk hk hh
  hh hh kk -- hk  hk hh -- kk kk  hk -- -- hh hk  hk hh hh hk hk  hk -- hh hk hh  -- hk hk hh hk  -- hh hk hk hk  hk hk hk hk kk  hk hk hk hk hk  hh hk kk hh hk
  hk hh hk hh hh  hk hk hk hk hk  hk kk hk hh hk  -- hk kk hk kk  -- -- hk hk hh  kk hh hk hk hk  hk hk hk hk hk  kk hk kk hh
5054_F06_140 <hkxhk>  (hh,hk,kk) ; 309
  hk kk hh hk hk  kk hh hk hk --  -- kk -- kk hh  hk hk kk hk kk  hk hh kk -- --  hk kk hh hk hk  kk kk hh hk hh  hh hk hk hh hk  hk hk hk hk --  kk -- hk hk hh
  hh hk kk -- hk  hk hk -- kk kk  hk -- -- hh hk  hk hh hh hk kk  kk -- hh hk --  -- hk hk hh hk  -- hh hk hk hk  hk kk hk hk kk  kk hh hk kk hh  hh hh kk hh kk
  hk -- hk -- hk  hk -- hk hk hk  hk kk hk -- hk  -- hk kk hk kk  -- -- hk kk hh  kk hh hh hk hk  -- hk hk hk hk  kk hk kk hh
sww-1539 <hkxhk>  (hh,hk,kk) ; 310
  hk -- hk hh --  -- kk -- kk --  -- hh -- hk hh  -- hh hk hk --  hk kk hk -- --  -- -- kk hh hh  kk hk hk kk hh  -- hh hh kk --  hh hk kk hh --  -- kk hk hk hk
  hh hk hh -- kk  kk -- kk hh --  kk -- -- hk hh  hh -- hk hh kk  hh -- hk kk hh  -- -- -- hh hk  kk hk kk -- --  kk kk hk kk hh  kk kk hk hh hh  kk hh hh hk hh
  hh hk hh hk hk  hk -- hk hk --  -- kk hk -- kk  -- -- -- kk kk  hk -- hh hh hk  hk hk hk hk hk  kk hh -- hk --  kk hk -- hh
sww-1534 <hkxhk>  (hh,hk,kk) ; 311
  -- kk hh kk hk  hh hk hk hk hk  hh hh kk kk kk  hh hk kk hk hk  kk hk hh -- --  hh -- kk kk hh  hk hh kk hh kk  hk hk hh hk hk  hk kk hk hk kk  kk hh hk hh kk
  hh kk kk -- hk  hk hk hk hk kk  hk -- -- hh hk  hh hh hh hk hk  kk -- -- hh hk  -- kk -- hk hh  -- hk kk hk hk  hk hh hk hk hh  kk -- hh hk hk  hh hh kk hh hk
  hk hk kk kk kk  hk hk hk hk hh  hh hh hh kk kk  kk kk hh hk hh  hh hh kk hk hk  hk hh hh hk hk  hh hk hk kk hh  hk hh -- kk
sww-1553 <hkxhk>  (hh,hk,kk) ; 312
  hk hk kk hk kk  hh kk kk hk hh  hk kk kk hh hk  hh hk hk kk kk  kk kk hk -- --  hk hk kk kk hk  hh hk hk hk kk  hk hh kk kk hk  hh kk kk kk hh  hh hh kk kk kk
  kk hh kk -- kk  kk hk kk hh hh  kk -- -- hk hh  hh -- -- hh kk  hh -- hk hk --  -- hh hk hk hk  -- hk hk hh hh  hh hk hh hk kk  hk hk hk hk hk  hk hk hk kk hk
  hh hh kk hk hh  hh hk hh hh kk  hk kk hk hk hk  -- hh hk hk hk  hk hh hh hk hk  hk hk hk hh hk  hh hk hh hk hk  hk hk hk hk
sww-1556 <hkxhk>  (hh,hk,kk) ; 313
  hk hk hk kk kk  kk hk hh hh hk  hk hk hk hk hh  hk hh hh hk hk  hh hk hh -- --  hk kk hh hh hk  hk hk hk hk hk  hk hh hk hk hh  hk hk kk hk hk  kk hk hk hh hh
  hh hh hh -- hh  hk hh hh kk hk  hk -- kk hh hh  hh hk kk hk hk  hk kk kk kk hh  kk hk hh kk kk  kk kk hh kk hk  kk hk hk hk kk  -- kk hh hk kk  kk hk hk kk hk
  hk hh kk kk hh  hh kk hh hk kk  kk kk hk hk kk  -- hk hh hh hk  kk hk hk kk kk  kk hk hk hh --  -- hk hk kk kk  hk hk -- hk
sww-1573 <hkxhk>  (hh,hk,kk) ; 314
  hk hk hk hh hh  hk hk hh hk hk  hk hk hk hh hh  hh hk hk hh hh  hk hh hk -- --  hk hk hh hh hk  hk hk -- hh hk  -- hk hk hh hk  hk hh hh hk hk  hk hk hk hk hk
  hk hh hh -- hk  hk hk hk hk hk  hk -- hh hh hk  hk hh hk hh hk  -- -- hk hk hk  hk hk hh hh hk  hk hh hk hk hk  kk hk hk hk --  hh hh hh hk hk  hk hk hh hk hk
  hk hk hh hk hk  hk hk hk hk hk  hh hk hk hk hk  -- hk hk hh hk  hh hk hk hk hk  hk hh hk hk hh  hk hk hh hk hk  hh hh hk hh
sww-1614 <hkxhk>  (hh,hk,kk) ; 315
  hk hh hk hk hh  hk hk hk hk hk  hk hh hk hk hh  hk hh kk hk hk  hk hk hk hk --  hk hk hh hk hk  hk hk hk hk hk  hk hk hk hk hk  hk hh hk hk hk  hk hh hh hh hh
  hh hk hk -- hk  hh hk hk hk hk  hk -- hh hk hk  hk hh hh hk hk  -- -- hk hk hk  hh hk hk hk hk  hh hh hh hk hk  hk hh hk hk hh  hk hk hk hk hh  -- hh hk hk hh
  hk hk hk hh hk  hk hk hk hk hk  hk hk hk hk hk  -- hh hk hh hh  hh hh hh hk hk  hh hk hk hh hk  hh hh kk hh hk  kk kk hk hk
sww-1622 <hkxhk>  (hh,hk,kk) ; 316
  kk hk hk hk hk  -- hk hk kk --  -- hh hk kk kk  hh hk kk hk hk  kk hk hh -- --  hk kk hk hk hh  hk hk kk hk hk  hk hh hh hk hh  hk -- hk kk kk  kk hk hk hh kk
  kk hk hk -- hk  hk -- kk hk kk  hk -- -- hh hh  hh kk hk hh kk  kk hk hh hk hk  hk hk hh hk hh  kk kk kk kk hk  hk hh hk hk hk  kk hh hk hk hh  hh hk kk hh hk
  kk hk hk hk kk  kk hk hh kk hh  hh hh hk hk hk  -- hk hk kk hk  kk hk kk hk hk  hk hh hh hk hk  hh kk -- -- hk  kk hh hk kk
sww-1643 <hkxhk>  (hh,hk,kk) ; 317
  hk hk hk kk --  hk hh hk hk --  kk hk hk -- kk  kk hk kk hk hh  hk hk hk -- --  hk kk hk hk hk  hk hk hh kk hh  kk hh hk hh kk  hk kk hk hk hh  hh hk hh hh hh
  kk hk hk -- hk  hk hk kk kk hk  kk -- -- hk hk  kk hh hk hk hk  hh hh hk hh kk  kk hk hk hk hk  kk hk hk hk hh  hh hk hh kk kk  hh hh hh hh hk  hk hh hh hk hk
  hk hk kk hk kk  hk hk hh hk hh  hh hk hh hk hk  -- hk hk hk hk  hh hk hk hh hh  kk hk hk hk hk  hk kk hk -- hk  hk hh hk kk
sww-1679 <hkxhk>  (hh,hk,kk) ; 318
  -- hh hk hk hk  hh hk hk hk --  hk hh hh hk hk  hh hk hk hk hk  hk hk hk -- hk  hh -- hk hk hk  hk hk hk hk hk  -- hh hk hk kk  hk hk hh hk hk  hh hk hk hk hk
  hk hk hk -- hh  hk hk hk hk hk  hk -- -- hk hh  hk kk hk hk hk  hk hh hk hk hk  -- hk hk hk hk  hk hk hk hk hk  hk hk hh hk hk  hk hk hk hk hk  hk hk hk hk hh
  hk hk hk hk hk  hk hk hk hk hk  kk hk hk hk hk  -- hk hk hk hk  hh hk hk hk hh  hk hk hk hh hk  hk hk hk hk hk  -- hk hk hk
sww-1742 <hkxhk>  (hh,hk,kk) ; 319
  hk kk hk hk hh  hk hk hk hk hk  hk hh hh hk hk  hk hk kk kk hh  hk hk hk -- --  kk hh hk hh hk  hk hh hk hk hk  hh kk hk hk hk  hh hk hk hk hh  hh hk hk hk hk
  hk hk kk -- hk  hk hk hh hk --  hk -- hh hk hh  hh hk hk hh kk  hk -- hh hk hk  hk kk hk kk kk  hh hk hk hk hk  hh kk hk hk hk  hk kk hk hk hh  hh hk hk hk kk
  kk hk hh hk hk  kk kk kk hh hk  hh hk hk hk hk  hk hk hk hh kk  hh hh hk hk hk  hh -- hk -- kk  hk kk kk kk kk  hk hk hk hk
sww-1749 <hkxhk>  (hh,hk,kk) ; 320
  hk hk kk hk hk  hk kk hk hk --  hk hk hk hk hk  hk hk hk hk hk  hk hk kk -- --  hk -- hk hk hk  hk kk hk hk hk  hk hk hk kk hk  hk hk hk hk kk  hk kk hk kk kk
  hk hk hk -- hk  hk hk hk hk hk  hk hk kk hk hk  hk hk hk hk hk  kk hk hk hk kk  hk hk hk hk kk  -- hk hk hk hk  hk hk hk kk hk  hk hk hk hk hk  hk hk hk hk hk
  hk hk hk hk hk  hk hk hk hk hk  hk hk hk hk hk  hk hk hk hk hk  hk hk hk hk hk  hk hk hk hk hk  hk hk hk hk hk  -- hk kk hk
sww-1795 <hkxhk>  (hh,hk,kk) ; 321
  hk hh hk hh hh  hh hk hk hk --  hk hk hk -- hk  hk hk hk hk hk  hk hk hk -- --  hk hk hk -- hk  hk hk hk hh hk  hk hk hh hk hh  hk hk hk hh hk  hk hk hk hh hk
  hk hk hk -- hk  hh hh hk hk hh  hk -- -- hk hh  hk hk hk hk hk  hk kk hk hk hk  -- hk hk hk --  hk hh hk hk hk  kk hk hk hk hk  hh hk hk hk hk  hk hk hk hk hk
  hh hh hh hk hk  hh hk hh hk hk  hk hh hk hk hk  hk hk hk hk hh  hh hk hh hk hh  hk hh hk hk hk  hk hh hk hk hk  hh hk hh hk
sww-1803 <hkxhk>  (hh,hk,kk) ; 322
  hh kk hk kk kk  hk hk hk kk hk  kk hh hh hk hh  hk kk hk hk kk  hk hk hk -- --  kk kk hk hk hk  hk hk kk kk hk  hh kk hk kk kk  hk hk kk hh kk  kk hk hk hk hk
  hk hk kk -- hk  kk hk hk kk hk  hk -- -- kk hk  hk hk kk hh hk  hh hk hk hk hh  hk kk kk hk hh  hh kk hk hk hh  kk hh hk hh hk  hk hk hk kk hk  hk hk hk hh hh
  hk hh kk hk --  hh kk hh hk hh  hh kk hk -- kk  hk hk hk kk hh  hh hh kk hk hh  hh hk hk hk hh  -- hk hh hk kk  hh hh hh hh
sww-1754 <hkxhk>  (hh,hk,kk) ; 323
  hh hh hk hk hk  hk hk kk hk hh  hk hh kk kk kk  hk hh hh hh --  hh kk kk hh hh  hh hh hk hh hk  hk hk kk hk hh  hk hh hk hk hk  hh hk kk hk hh  hk hk hk hk hk
  hk hk hk hh hh  hk hh hk hk kk  hh hh hh kk hh  hk kk hh kk hk  hk hk hk hk hk  hk hk hk kk hk  -- hk hh hk hk  kk hk kk hk hh  hk kk hk hk hh  hk hk kk hk hk
  hk hk hh hk hk  hk kk hk hh hk  hk kk hk hh hh  hk hk hh kk hh  hk kk hk hh hk  hk hk hk kk hk  hk kk hh hh hk  hk hk hk hk
sww-1667 <hkxhk>  (hh,hk,kk) ; 324
  -- hk hh -- kk  hh kk hh hh hk  hh hh hk hk kk  hk hh kk -- kk  hk hk hk hh --  hh kk kk hk hk  hk hk kk hk hk  kk -- hh hh hk  hk hk kk hk hk  kk kk hk hk hk
  hk hk hk -- kk  hk hh kk hk kk  hk hh hk hh kk  hh hh hh hk hk  hk hk hh hh hk  hh hh hh hk --  -- kk hh hk hk  hh kk hk hk kk  kk hk hk hk hh  hk hh kk kk kk
  hh hh hh hk hh  hk kk hk hh hk  hh hh hk hh hh  -- hh hh hk hk  hh hk hk -- hk  hk kk hh hh hk  kk kk hk -- hh  kk hk hk hh
sww-1969 <hkxhk>  (hh,hk,kk) ; 325
  hk hk hh kk hk  hh hk hk hh --  hk -- hk kk hh  kk hk hk hh hh  hk hk kk hk --  hk kk hk hh hk  hk kk hk hk hk  hk hk hk hk hh  hh hh hh hk kk  hk kk hk hh kk
  hk hh hh -- hk  hk hk hh hk hk  hh hh kk hh hh  kk hk hh hh hk  hk kk hk hh kk  hk hk hk hk --  kk hh hk -- hh  hk kk hk hk hh  hk hk hh hk hk  hk hk hh hh --
  hk hh hk hh hk  hh hh -- hk hk  hk hk hh hh hk  -- kk hh hh kk  kk hk hh hk hk  -- -- hh hk hh  hk hk hk hk hk  hk hh kk hh
sww-2031 <hkxhk>  (hh,hk,kk) ; 326
  -- hh hk hk hk  hk hk kk kk hk  hk hk hk hk hk  hk hk kk kk --  hk hk hk kk --  hk -- hk hh hh  hk hk hk hk hk  hh kk hk hk hk  hk kk hk hk kk  hk hk kk hk kk
  hk hk hk -- hk  hk hk hk hh kk  hk hk hh hk --  -- hh hk kk hk  hk -- hk kk hk  -- hk hk hk --  -- -- hk kk kk  kk hk kk hk hk  hk kk hk -- hk  hk kk hk hk hk
  kk kk kk kk kk  kk hk kk kk hk  hk hk kk hk hk  -- hk kk hk kk  kk hk kk hk hk  hk -- kk kk hk  kk hk kk hk hk  hk hk hk hk
sww-1889 <hkxhk>  (hh,hk,kk) ; 327
  hk hk hk hk hk  kk hk hh hh kk  hk hk -- hh hh  hh hk hk hh hk  hh hh hk hk kk  kk kk hk hh hh  hk kk hh hk hk  hk hh hk kk hh  hk hk hk hh hk  hk hk kk kk hk
  hk hk hk -- hk  hh hk hh hh hk  hh hh kk hk hh  hk kk hk kk hk  kk kk hk hh hk  -- hk -- kk --  hk hk kk hk kk  hk hk kk kk hh  hh hk hh hh kk  hh hk hk hh hk
  hk hk hk hh hh  kk kk hh hh hh  hk hk hk hh hk  -- hh kk hk hh  hk hh hk hk hk  hk -- hh hk hh  hk hh -- hk hh  -- -- hk hk
sww-2034 <hkxhk>  (hh,hk,kk) ; 328
  -- hk hk hk hh  hk hh hk hk --  hk hk hk kk hh  hh hk hk hk hk  hk hh hh hk --  hh hh hk hh hh  hh hh hk hk hk  hk hk hk hh hk  hk hk hh hk hh  hh hh hh hk hk
  hk hh hk -- hk  hk hk hk hk hk  hh hh hk hh --  kk hk hk hh kk  kk kk kk kk hk  hk hk kk kk hh  hk hk hh kk hh  hh hk kk hk hh  hk kk hh kk hh  hk hh hh kk hk
  kk kk kk kk kk  kk hk kk kk hh  hh kk hk kk hh  hh hk kk kk kk  hh hk kk kk hh  -- hh kk hh hh  kk kk hk hh hk  hk hk hk hk
sww-2070 <hkxhk>  (hh,hk,kk) ; 329
  kk hk hk hh kk  hh hk kk hk hk  hh hk kk kk hh  hh hk hh -- kk  hk kk hk hh --  hk kk hk kk kk  hk kk kk hh kk  hh kk hh kk hh  kk hh hk hk kk  kk hk kk kk kk
  hh -- hk -- hk  hk hk hh hh kk  -- hh hk hk kk  hh -- kk hk hk  hk hk kk hk kk  hh hk hk hk hk  kk hh kk hk hk  kk kk hk kk kk  -- kk hk kk kk  hk -- kk hk hk
  hk hk hk hk hh  hk hk kk hk kk  kk hk kk hk hk  -- kk hk hk hk  kk hk hk hk kk  hk kk hk hk hk  hh hk hk hh hk  hk hk hk hh
sww-2091 <hkxhk>  (hh,hk,kk) ; 330
  hh hk hk hh hh  hh hk hk hk hh  kk hh hh kk kk  hk hk hk hk hk  hk hk hk hk kk  hk hh hh hh hk  hk hh hh hk hh  hk hk hk hk hk  hh hh hk hk hk  hk hk hk hk hk
  hh hk hk hk kk  hk hk hh hk hh  hh hk hk hh hk  hk kk hk hk hk  kk kk kk hk hk  hk kk hk kk kk  hk kk kk kk kk  hk kk kk kk kk  kk hk hk kk hk  hk kk kk kk kk
  hk hh kk kk hh  kk hk hk hk kk  hk kk hk hk hk  -- kk kk kk hk  kk kk kk hk hk  hk hk hk kk hk  kk hk kk hk kk  kk hk hk kk
sww-2167 <hkxhk>  (hh,hk,kk) ; 331
  hk kk kk hk hh  kk hk hk hh hk  hk kk kk hh hk  hk hk hh hh kk  -- hh hh kk hh  hk hh hk -- kk  hh kk kk hh hk  kk hk hh hk hh  kk hh hk hk kk  kk hk hh hk hk
  hk hk hk hh hh  hk hk kk hk kk  kk kk kk hk kk  kk hh hh kk hk  hh kk hk hk hk  kk kk kk hh kk  hk hk hk hk kk  hk hk hk hk hk  hh hk hk hk hk  hk hk kk hh kk
  kk hk kk hh hk  hk kk hk hh hk  hk hh kk hk hk  hk hh hh hk hh  hk hk hh kk hk  hk hk hk hk hk  kk hk hh hh kk  kk hk hk hk
sww-2177 <hkxhk>  (hh,hk,kk) ; 332
  hk hk hk kk kk  kk kk kk hk hk  hk kk hk kk hh  hh hk hh hk hk  hh hk hk hh --  hk -- hk hk hk  hk hk kk hh hk  hh hk hk hk hk  hk kk kk hh hk  hk hk kk kk kk
  hk hk hk -- hk  hh kk hh hk hk  hk hk hk kk hk  hh kk kk kk kk  hk -- kk hk kk  hk kk hk kk hk  kk hk kk kk kk  hk kk kk hh kk  kk hk hk hk hk  hk kk kk kk hh
  hk hk kk kk hk  hk hh hk hk hk  kk kk hk hk hk  hh hk kk kk kk  hk hk kk kk kk  hk hk hk hk hh  kk kk hk hk kk  hk hk hk hk
sww-2113 <hkxhk>  (hh,hk,kk) ; 333
  hk kk kk hk hk  hk hk hh hk --  hh hh hk hh hk  hk hk hh hh hh  kk hk hk hk --  hk kk hk hk hk  hk hk hk hk hk  hk hk hk hk hh  hk hk hk hk hk  hk hk hh hk hk
  hk hk hh kk hk  hh hk hk kk hh  hk hk kk hh --  hk hh hh hh hk  hh hh hh hk hh  hh hk hk hh kk  hk hh hh hk hk  hk hh hh hh hk  hk hk hk hh hk  kk hk hh hk --
  hh hk hh kk hk  hk hk hh kk hh  hk hh hk hh hh  hh hk hh hh hh  hk hh hh hk hk  hh hk hh hk hh  hh kk hk hh hk  -- hk hk hh
sww-1989 <hkxhk>  (hh,hk,kk) ; 334
  hk hk hk hk hk  hk hk hk hk hk  hk hk hk hk hk  hk hk kk hk hk  hk hk hk -- hk  kk hk hk hk hk  hk hk hk hk hk  hk hk hk hk hk  hk hk hk hk hk  hk hk hk hk hk
  hk hk hk hk hk  hk hk hk hk hk  hk hh kk hk hk  hk hk hk hk hk  hk -- hk hk hk  -- hk hk hk hk  -- -- hk hk hk  hk hk hk hk hk  hk hk -- hk hk  hk hk hk hk hk
  hk hk hk hk hk  hk hk hk hk hk  hk hk hk hk hk  hk hk hk kk hk  -- hk hk hk hk  hk hk hk hk hk  hk hk hk hk hk  hk hk hk hk
sww-2221 <hkxhk>  (hh,hk,kk) ; 335
  hh kk hk hk --  kk hk hk hk --  kk kk kk -- hh  hh hh -- hk hk  hk hk kk hk hk  hk -- kk kk hk  kk hk hk hk kk  hk hk kk hk hk  kk hk hh hk hh  kk hk kk hk hk
  kk hk hk kk hh  hk kk kk kk kk  -- kk kk -- --  -- kk hk kk hk  -- -- hk kk --  kk hk hk kk hk  -- -- hk hk kk  hk hk kk kk kk  hh kk hk hk kk  hk hk kk kk --
  kk hh kk kk kk  kk hk hk hk hk  -- hk kk kk hh  -- hk hk -- hk  -- kk hk hh hk  hk kk kk hk hk  hk hk hk kk kk  kk kk hh kk
sww-2235 <hkxhk>  (hh,hk,kk) ; 336
  hh hh -- hk hh  hh hh hk hk kk  kk kk hk -- --  hk hh hk hh hh  hk kk hh hk hk  hk hk hk hk hk  hk hh kk kk hk  hh kk hh hk hh  hh hk hk -- hk  kk hh hh hk kk
  hh hh hh hh hh  hh hh kk kk hk  hk hh hh kk --  -- kk hk kk hh  kk kk kk hh --  kk kk hh kk --  kk hh hk hk kk  hh hk hk kk hk  kk hh kk kk hk  hh hk hk hk hk
  hk hk hk hk hk  hk kk kk hk hk  hk kk hk hk hk  -- hk hk hk hk  kk hk hk hk kk  hh -- hk hk hh  kk hk hh hk hk  kk hk kk hh
sww-2240 <hkxhk>  (hh,hk,kk) ; 337
  -- kk kk kk hk  hk hk kk kk --  hk kk kk kk hk  hk hk -- -- kk  hk kk hk kk kk  hk kk kk -- hk  kk kk kk kk kk  kk kk kk kk kk  kk kk kk kk kk  kk kk kk kk --
  kk kk kk -- kk  kk -- kk kk kk  kk kk -- -- --  -- kk kk kk hh  kk kk kk hh kk  hk kk hh hk hk  kk hh hk kk kk  hh hk hk kk hk  kk hk kk kk --  hh hh kk kk kk
  kk kk hk hk kk  hk hk hk kk hk  kk hk hk kk kk  kk -- kk kk kk  hk hk hk kk hk  hk kk kk kk hk  hk hk hk hk hk  -- kk kk hk
sww-2250 <hkxhk>  (hh,hk,kk) ; 338
  hh hh hh hh hk  hh hh hk hk kk  hh hh hh hk hh  hk kk hk -- hk  hk kk hk hh hh  hh kk hk hh hk  hh hh kk kk hh  -- hh hk hh hk  hk hk hk hk --  kk kk hh kk hk
  hk hh -- hk hh  kk hk kk hh hk  -- kk hk -- hk  hh hk hk hk hh  kk hk hk hh hh  hh kk hh hh kk  hk hk kk hk hk  kk hk hk kk hh  hh hk hk hk hk  kk hh hh hk hk
  hk hk hk hk hk  hk -- hk hk hh  hh hk kk hk hk  hk hk hk hk hk  hh hk hh hk hk  hk hh hk kk hk  hh hh hk hh hk  kk hk hk hh
sww-2251 <hkxhk>  (hh,hk,kk) ; 339
  kk hk hk hk hk  hh hk kk hk hh  hk hh hk hh hk  kk kk hk kk kk  hk hk kk hh hk  kk kk kk hk kk  hh hk hk hk hk  hh hh kk hk kk  hh hk hk hk kk  kk hk hk hk kk
  kk hk hk -- --  hh hk hk hk hh  kk kk -- hh hk  hk -- kk -- hk  -- -- hh kk hk  hh hh hk kk hh  -- kk kk kk kk  -- kk hh kk hh  kk kk kk hk hk  hk hh hh hk --
  hh kk hh hk hh  hh hk kk hk hh  hk kk hh hk hk  -- hh kk -- hk  hk kk hh hh kk  kk hh hk hh kk  hh hh hh kk kk  kk kk hk kk
sww-2249 <hkxhk>  (hh,hk,kk) ; 340
  hh hh kk kk kk  hk kk hh hk hk  hk hk kk hk hh  hh hh -- hh hh  hk hh hk hk hk  hh kk hk hk hk  -- kk hk hk hk  hk kk kk hk hh  hh -- hh hh hk  hk hh hh hk hk
  hh hh -- -- hh  hk kk hk hk --  -- -- -- hk kk  -- hh hk kk kk  -- kk hk hk hh  hk hh hk hh hh  -- hk hk hk hk  hh hk hk hk kk  hh hh hk kk hk  hk hk hk hk --
  hk hk hk hh hh  hh kk kk kk kk  kk kk kk kk kk  -- hk hk -- hk  hk hk hk hk kk  kk hk hk hk kk  hh hk hk hk hk  hh hk hk hh
sww-2279 <hkxhk>  (hh,hk,kk) ; 341
  -- hh hh hh hk  hk hk hh kk hh  hk hk hk hk hk  hh hh -- hk hk  hh hh hh hh hh  kk hk kk hh hh  kk hh hk hk hh  hk hk hk kk hk  hk hh hk hk hk  hk hk hh hh hh
  hk hk kk kk hk  hh hh hh hk kk  -- -- -- hh hh  -- hh hk hh hh  hk hh hk hh --  -- hk hk hh kk  kk kk kk kk hk  kk hk hk hk hk  hh hk hk hk hh  hh hk hh -- --
  hh hk -- hk kk  hh hk hk kk hh  -- hk hk hk hk  hk hk -- hk kk  hk -- hk hk hh  -- hk hh hh hk  kk kk hh hk hk  hh hh hh hk
sww-2264 <hkxhk>  (hh,hk,kk) ; 342
  hh hh hh hh hh  hk kk kk hk hk  kk kk hh kk kk  kk hk hk -- hk  hk hk kk hk hk  kk -- kk hh hh  hk hk hh hh hh  -- hk hk hk hh  hk hk hk kk --  -- hk kk hk hk
  hk kk hk hk hk  kk hk hk hk kk  hh hh -- hk hh  kk hk hk kk hk  hk hk hk hk kk  hh kk hk hk kk  hk hk kk -- hk  hk kk hk hk kk  hk kk hk hk hk  hk hk hk kk hh
  hk hk -- hk hk  hk hk hk kk kk  hh kk kk kk hk  hk hk hk kk hk  hk hk hk hk hk  hh hk kk hk hk  hk kk kk hk hk  hh hk kk hk
sww-2285 <hkxhk>  (hh,hk,kk) ; 343
  -- hk -- hh hk  hh hh -- hk --  hk hh hk hh kk  hh kk hh -- kk  hk hk hk kk hk  kk -- hh hh hk  hh hk hh kk kk  hk hk hk kk kk  hh kk hh hh kk  hk hk kk hk kk
  kk hk hk -- hk  hh kk hh hh kk  -- hk hk -- kk  -- hk hk hk hk  hh hk hk hh kk  hh hk hk hk hk  kk -- hh -- kk  hh hk hh hk hk  hk hk hk kk hk  hk kk hk kk hh
  hh kk hk kk kk  hk -- hk hk hh  hk hk kk kk hh  hk kk kk -- hh  -- hk kk hk hk  kk hk -- hk hk  hk kk kk hh kk  hh hk hk hk
sww-2292 <hkxhk>  (hh,hk,kk) ; 344
  kk hk kk kk kk  hk hk hk kk hk  hk hk -- kk hk  kk hk kk kk hk  hk hk hk -- kk  hk hk kk hk hk  hk hh kk hk hh  hk -- hk hh hk  hk hk hk hk hh  kk hh kk kk kk
  -- kk -- kk hk  hh hk hh hk hh  hk kk hk hk hk  -- hh hk kk hk  hk kk hk hk kk  hk hk hk hh hk  hk kk hk hk kk  hk kk hk hk hh  hh kk hk hk hk  hk kk hh hh kk
  hk hh hk hh hk  kk kk kk hk hh  hk kk hh hk kk  hk hk hk hk hk  hk hh kk hk kk  kk hk hk kk hk  hk hh hh hk hk  kk hk hk kk
sww-2327 <hkxhk>  (hh,hk,kk) ; 345
  hk hh kk hh kk  hk hk -- kk hh  kk kk hk hk hh  hh kk -- -- hk  hk hh hk hh kk  hk hk hk kk hk  hk hk hk hk --  hh hh kk kk hk  kk hh hk hk kk  hh hk hk hh hk
  hk hk hk hh hh  hh hk hh hk hk  kk hk hh hk hh  hk hk hk hk hk  hh hh hk kk --  -- hk hk hk --  kk -- kk hk kk  kk hk hk hk kk  hk -- kk hk hk  hk hk hk hk hk
  hh hk hk hk hk  hk hh hh hk hk  hk hh hh hk kk  hk hh hk hk hk  hk hk hh hk kk  kk hh hk hk hk  hh kk hh hh hh  hh hh kk hh
sww-2196 <hkxhk>  (hh,hk,kk) ; 346
  -- hh hh hk hh  hh hh hk hk kk  hk kk hk hk hh  hk kk hk -- kk  kk hh hk hk hh  kk hk hk -- hh  hk kk kk kk --  kk hk hk kk --  kk kk hk hk hh  hh hh hh kk hh
  hh hh kk -- kk  kk hk hk hk hk  hh hh -- hk hk  hk kk hh hk kk  hk kk hk hk hk  -- hh kk hk hh  hh hk hk kk hk  hk hk hk hk kk  kk kk hk kk hh  hk kk kk hh hh
  kk kk hk hk kk  kk hk hk kk hh  kk hk hk hh hk  hk hh hk hk hk  -- hh kk -- --  -- hk hk kk hh  hk hh hk hk hk  kk kk hk hh
sww-2231 <hkxhk>  (hh,hk,kk) ; 347
  kk hk hk hh hk  -- hk hk hk kk  kk hk hh hk hh  hk hk kk -- hh  hh hh kk hk hk  hh -- hk kk kk  kk hh hh hk hk  hk hk hk hk hk  hk hh hk -- hh  hk hk hh kk hk
  hk hk kk -- hh  hk hk hh hk hk  kk hk hk -- kk  kk hk hk kk hk  hk kk kk hh hh  -- kk kk hk kk  hh hk hk kk hk  hk hk kk hh hk  hk hh hk hk kk  kk kk hk kk hh
  kk hk hh hk hk  hh hk -- hk hk  kk hk hk hk hk  hh hk hk hh hk  hh hh hk -- --  -- kk hk hk kk  kk hk hk hk hk  hk hh hk hh
sww-1862 <hkxhk>  (hh,hk,kk) ; 348
  hk hh hk kk --  hk hk hk hk --  hk hk hk kk hk  hk -- hk -- kk  kk kk hh kk hk  hk -- kk kk hh  hk hk kk -- hk  hk hh hk hk hh  -- kk kk kk --  hh hh hh kk kk
  kk hk hk kk --  hk kk hh hk hk  -- hh hh hk kk  hk kk hk hh hh  hk hk kk kk hk  -- hk kk hk hk  hk hh hk kk hk  hk hk hk hk kk  hk kk hk kk hh  hh hk hk kk --
  kk kk hk hk hk  hk kk hk hh hk  hk hh hk hk hk  hk -- kk hh hk  -- hk hk hk --  hk kk kk hh hk  kk hk hh kk kk  kk kk hh kk
sww-1812 <hkxhk>  (hh,hk,kk) ; 349
  kk hk kk kk hh  kk kk kk kk kk  hh hh hh hk hh  hk kk hh -- --  hk kk hh -- kk  kk hh hh kk kk  hh hh kk kk kk  kk hk kk kk hh  hk kk hk hh kk  hk kk hh hk kk
  kk kk hk -- hh  kk hk hh kk hh  hk hk hk hh hh  hh hh -- kk kk  kk hh hk hk hk  -- kk kk hk kk  kk kk kk kk hk  hk kk hh hh hk  hk hh kk hk kk  kk hh kk kk kk
  kk kk hh hh kk  hh hk kk hk kk  kk hh kk kk hk  hk kk kk kk kk  kk kk kk hk kk  kk hh kk kk hh  kk kk hh hh hk  kk kk hk hk
sww-2338 <hkxhk>  (hh,hk,kk) ; 350
  hh hh hk hh hk  hk -- hk hh hh  hk kk hh hk hk  kk kk hk -- hk  kk kk hk hh hk  kk hk kk hh hk  hh hh hh hk hk  hk hk -- hk --  kk kk hk hk --  kk kk hk hk hk
  hk hk hk -- --  hk hk hk hk kk  hk kk hk kk hh  hk hk hh hh hh  kk hk hh hk hh  hh hh hh hk hh  hk hh hk hk hk  hk hk hh hk hk  hk hk kk kk hk  hk hk hh kk hk
  hk hh hk hh hk  hk hh hk hk hk  hk hk hk hh kk  kk hk hk kk hh  hk hk hk hk hh  hk hk hh kk kk  hk hk hk hk hh  hk hh hk kk
sww-2352 <hkxhk>  (hh,hk,kk) ; 351
  hk hk hk kk hk  hk hk hk kk hk  hh hk hk kk kk  hh hk kk hk hk  kk hk hh -- kk  hk kk hk hk hh  hk hk kk hk hk  hk hh hh hk --  -- kk hk hk hk  kk hk hk hk hk
  kk hk hk kk kk  hk hk kk hk hk  hk hh hh hk hk  hh hk hk hh kk  hk hk hh hk hk  hk hh hh hk hh  hh hk hk hh hk  hk hh hk kk hk  hk hk hk hk hk  hh hh kk hh hh
  hk hk hk hk kk  kk hk hh kk hk  hh hh hk -- hk  hk -- hk kk hk  hk kk kk hk --  hk hh hh hk hk  hh hk -- hk hk  hk hk -- kk
sww-2356 <hkxhk>  (hh,hk,kk) ; 352
  kk hh hk hk hk  hk hk hk hk hh  hh hk hk hk kk  hk hk kk kk hk  hk hk kk -- --  hk kk hk hk hk  kk hh hk kk hk  hk hk hh kk kk  hh hk kk kk kk  hk hk kk hk kk
  hk kk -- kk kk  hh hk hk hk hk  hh kk -- hk hk  hh kk hh kk hh  hh hk hh kk hh  -- hk hh hk kk  hk kk hh hh hk  kk kk hk hk hh  kk hk kk hk kk  kk hh kk hk --
  hk hk hk kk hk  hk hk kk hk kk  kk hh hk hk hk  kk hk kk hk hk  -- hk hk -- kk  hk hk kk hk kk  kk kk hh hk hk  -- hk hk hk
sww-2364 <hkxhk>  (hh,hk,kk) ; 353
  hh hk hh hh hk  hh -- hk hk hk  hh hh hh hk hk  hk hk hh hk hk  hh hk -- -- --  -- -- kk hh hk  -- kk hk hk hk  hk kk hk kk kk  kk kk hh hh hh  hk hk kk hk kk
  kk hk -- hk hh  hh hk hk hk --  hh -- -- hk kk  kk hh hk hk kk  hh hk hk hh kk  -- hh hk kk --  kk -- -- hh kk  hh hk hh -- hk  -- hk -- kk hk  hk kk hk kk --
  hk kk hk kk kk  hk kk hk hk hh  hk hk kk kk hk  hk -- hk hk hk  -- hk kk hk --  kk hk kk hk hk  hk kk kk hh kk  hh hk hh hh
sww-2377 <hkxhk>  (hh,hk,kk) ; 354
  kk hk hk hk hk  kk hk hk hk hk  kk kk kk kk kk  hh hk kk hh hh  kk hk kk -- hk  hk hk kk hk hk  kk hh hk hk hk  hk hk kk hh hk  kk hk hk hk hk  hk hh kk hh hk
  kk hk hk hk hk  hk kk kk kk kk  kk hh -- kk hh  hk kk hk kk hh  hh hk hk kk hk  -- hh hk hh hk  hk hk hk kk hh  hk hh kk kk kk  kk kk hk hk hk  hh kk hk hk --
  kk hh kk kk kk  kk hk hk hh kk  hk hk kk hk kk  hk -- kk hh hh  -- kk hk -- --  hh kk kk hh hk  hh hh hk kk kk  kk kk hh kk
sww-2376 <hkxhk>  (hh,hk,kk) ; 355
  hk kk kk kk kk  hh kk hk hk hh  hk hk -- hk hk  kk hk hk kk hk  hk hh hk hk hk  kk hh hk hh kk  hk hk hh hh hk  hk kk hk kk hk  hk hk hk hh hk  hk hh kk hk hk
  hk kk kk hk hk  hh kk hh kk hh  hh hk hh hh hh  kk hk hh kk hk  -- hk hk hk kk  hk kk kk kk hk  hk hk hh hk hk  hh hk kk hh hk  hk kk hk hk hk  hk kk kk kk --
  kk hk hk kk hk  hk hk hk hk kk  kk hk hh hh hk  hk hk hk hk kk  hk hk kk hk hk  hk kk hk hh kk  hk -- hk kk kk  hh hk kk hk
sww-2368 <hkxhk>  (hh,hk,kk) ; 356
  kk hh -- kk kk  kk kk kk kk kk  hk kk hk hk hk  kk kk hk hk hk  hk hk -- -- hk  kk kk kk hk hk  kk kk kk kk hk  hk kk kk kk hh  kk hk -- hh kk  kk hk hh hk hk
  hk hh -- hk kk  hh hk kk hh hk  kk hk -- kk hk  kk hh hk kk kk  hk kk hk hh kk  -- hk hk hk hk  kk hk kk kk hk  kk kk hh kk kk  -- kk kk kk hk  kk kk kk hk --
  hh hk hk kk kk  hk kk hk hk hk  kk hk hk hh hk  hk -- kk kk hk  -- kk kk kk --  kk kk hk kk hk  kk -- kk kk hh  kk hh hk hh
sww-2381 <hkxhk>  (hh,hk,kk) ; 357
  hk hk kk hk hk  kk hk hk kk hk  hk hk -- hk hk  hk kk kk kk hk  kk kk kk kk --  -- kk kk hk hk  hk hk hk hk hk  hk kk hk kk kk  hk hk hk hk hk  kk hk hk hk kk
  hk hk kk hk hk  kk hk kk hk hk  hk kk kk hk kk  hk -- hk hk kk  kk hk hk kk kk  kk hk hk hk kk  hk kk kk kk hk  hk hk kk hk kk  hk hk kk kk kk  hk kk kk kk kk
  -- kk kk kk kk  hk kk hk hk hk  kk kk hk kk kk  kk -- hk kk kk  kk kk kk hk --  kk kk hk hk kk  hk kk kk hh kk  -- hk kk kk
sww-2385 <hkxhk>  (hh,hk,kk) ; 358
  kk hk kk hk hk  hk hh hk hk hk  hh hh hk kk hk  hk hh hh kk kk  kk hk hk hk hh  kk -- hh hk hh  hk hh kk kk hk  hh hk hk hk hk  hh hh kk hk hh  hk hk kk hk hk
  hh kk hh hh kk  hk hh hh kk hk  hh hk hk hk kk  hk hh hh hk hh  hk hk hk hh hh  hk hk hk hh hk  hk -- hh hk hk  hk hh hk hk hk  hh hh hk hk hk  kk kk hk hh hh
  hh hk hh hh hk  hk -- hk hh hk  hk hk hk hk hk  hk hk hh hk hh  hk hk hk hk hh  hh kk kk kk kk  hh kk hk hk hk  kk hh kk hh
sww-2396 <hkxhk>  (hh,hk,kk) ; 359
  hh -- hk hk hk  hk kk kk -- --  -- kk hk hk kk  -- hk -- -- hh  kk -- hk -- hk  hk hk kk hh hk  hk -- hk kk hk  hk kk kk hk kk  hk hk hk kk hk  hk hk hk -- --
  kk hk -- kk hk  kk hk hh hh hk  hh hh -- hh hk  hk -- kk hk kk  hk hk kk hk kk  -- -- kk hk --  -- -- -- -- hk  kk hk kk hh --  hk hk kk hk hk  hk hk kk hh --
  hh hk hk hk hk  hk kk kk kk hk  hk hh hk hh hh  hh -- hk hk hk  -- hk kk hk --  kk -- -- hk kk  kk hk hh hk hk  -- hh hk hh
sww-2399 <hkxhk>  (hh,hk,kk) ; 360
  hh hk hh kk hk  kk hk kk hk hk  hh hk kk kk hk  hk hk hk hh kk  hk hh kk -- kk  hh -- hk kk hh  hk hh kk kk kk  hk hh hh kk hh  hh hk hk kk kk  hh hk kk hk hh
  hk hh -- kk kk  hh hk kk kk hk  -- hh hh hk hh  kk hh hk hh hh  hk hh hh hh hh  hk hk hh -- kk  hk kk hk hh hk  kk hk hk hk kk  hh kk hk hk hk  kk hk hk hk --
  hk kk hh hk hh  hk hh hh hh hh  hh hk hk kk hh  hk hk kk hh hk  hh kk kk hh hk  hk hk hh kk kk  hk hh kk kk hk  hh kk hh hk
sww-2404 <hkxhk>  (hh,hk,kk) ; 361
  -- hk hh hh hk  kk hh hk kk kk  hk kk hk hk hh  hh hk hk hh hh  hh hh kk -- hk  hk kk kk kk kk  kk -- hk hk hh  hk hh hk hk hk  -- kk hh hh kk  kk -- -- hh hk
  hk hh -- hk hk  hk kk hk hh hk  hk kk -- hk hk  hk kk hk hh kk  kk hh hk hh --  hh hh hk hk hh  hh hh hk hk hh  kk hh hk -- kk  kk kk hh kk hk  hk kk hk hk hk
  hh hk hk hk hh  hk hk kk kk kk  hk hk hk hk kk  hk hk hh hh hk  -- hk kk hh --  kk -- hh hk kk  hk hk hh kk hk  hk hk hh --
sww-2402 <hkxhk>  (hh,hk,kk) ; 362
  hk kk hk hk hk  kk hh hh hh hk  hk kk hk kk hk  kk kk hk hk kk  hk hh kk -- hk  kk hh kk kk kk  hh hh hh hk hk  hk kk kk hh hk  kk hk hh kk --  hh hk hh hk hk
  kk hk hk hk hh  hk hh hh kk hk  hh hh -- kk kk  kk kk hk hk hk  kk kk hk hk kk  -- hk kk hk hh  hh hk hh hk hk  hh hh kk kk kk  hh hh hh kk kk  hk kk kk hk hk
  kk hk kk hk hk  hk hk hk hk kk  kk hh hk hk hk  hk hk kk hk hh  hh hk kk hh kk  kk hh hk hk hk  hk kk hk hk hk  hh hk hh hk
sww-2405_200 <hkxhk>  (hh,hk,kk) ; 363
  -- hh hk hk kk  hk kk hk hk hh  hk hk hk hk kk  kk hh hh hk hk  hk kk kk -- hk  kk kk hh kk hh  kk hh hh hk hk  hk hk hk kk hk  hh hk kk hk --  kk kk kk hh hk
  hk kk -- hk hk  hk hk hh hk hk  kk hk -- kk hk  hh hk hk kk hh  kk kk hh hk hk  -- kk hh hk kk  hk hk hh hh --  kk kk hk hk hh  hk hk hh hk kk  hk hk hh hk --
  hk hh hk hk hk  hh hk hk hh kk  kk -- hk kk kk  hk -- hk hk hk  kk hk hh hk kk  hk -- hk -- kk  -- hk hk kk hk  hh hk hk hk
sww-2405_160 <hkxhk>  (hh,hk,kk) ; 364
  hk hk kk hk hk  hk hk kk kk hk  hk hk hk hk hk  hk kk hk kk kk  kk kk hk -- kk  hh hk kk kk hk  hk hh kk hk hk  hh hk hk kk hh  kk kk hh hk --  hk hk hk kk hk
  hh kk -- hk hk  kk kk hh hh hk  hk hk kk kk hh  kk hk -- hh hk  kk hh kk hk kk  -- hk hh hk hk  hh kk kk hk --  hk hh kk kk hk  hk hk hk hk hk  hk kk kk hh --
  hk kk hh hk hh  kk kk hk kk hh  kk -- hh hh --  hh -- hk hh hk  -- kk hk kk --  hh -- hk -- hh  kk kk hk -- kk  hk hk hk kk
sww-2446 <hkxhk>  (hh,hk,kk) ; 365
  kk hk hk kk hk  hk kk hk hk hk  hh hk hh hh hk  hk hk hh hk hk  hk hk hk -- hk  hk hh hk kk kk  hh hh hk hh hh  kk kk hh hh hk  hk hh kk hk --  hk kk hh kk hh
  hk hk -- hk hk  hk hh hk kk hh  hk hk hh hk hh  hk -- hk hk hh  kk kk hh hk hk  hh hk hk hh kk  hk hk hh hh kk  kk kk hk hk hh  kk hk hh hk kk  hk hk hh hh kk
  hh hk hk hk hk  hh hk hk hk kk  kk hk kk kk hk  -- -- hk hk hk  -- hk hk kk hk  hk kk kk kk kk  hk hk hh hk hk  -- hk hk hh
sww-399 <hkxhk>  (hh,hk,kk) ; 366
  hh hh hh hh hk  hk hk hh hk kk  hk kk hk -- --  -- hk hk hk hk  kk hh hk -- hk  hk hk hh hk hk  hk -- kk kk hk  kk hk hh kk hh  hh kk hk hh hk  hh hk hh kk hh
  hh hh kk hk hk  kk hk hk hk hk  hh hk -- hk hk  hh hk hk hh hh  hk hk hk hk hk  hk hk hk kk hk  hh hk hk hk hk  hk hh hk hk hk  hk hh hk kk hh  hk hk hk hk kk
  hk -- hh hk hk  kk hk hh kk hh  kk hh hk hk hk  hk -- hk hk hk  -- hh hk hk --  hk hk hk hk hk  hh hh hk hk hk  kk hk hh hh
sww-367 <hkxhk>  (hh,hk,kk) ; 367
  hk hk hh hk hh  hh hk hk hk --  hk kk kk hk hh  hk kk kk hk kk  hk kk hk hh hh  hh hk hh hk hk  kk hk -- -- kk  hk kk kk hk hk  hk kk kk hk hk  kk kk kk hk hh
  hh hk kk kk --  kk hk hk -- hk  kk kk hk hk hh  hh kk kk kk hh  -- hh hk hk hk  hk hh hk hh kk  kk hk hk hk kk  hk hh kk hk kk  hh hk hh hk hh  hh hh hh hk hk
  kk hk kk kk hk  hh hh hk hk kk  hk hk hk hk hh  hk hk hk kk hk  hk hh hh hk hk  hk hh hh kk hk  kk kk hk hh kk  kk hh kk hh
sww-387 <hkxhk>  (hh,hk,kk) ; 368
  hh hk hk hk hk  hk hh hh hk kk  kk hk kk hk hk  hk hk hh kk hk  kk hh hk hh hh  hh hk hk hk kk  hh hk hh hk hh  hk hh hh hh hh  hk hk kk hh hk  hk hh -- hk hk
  hh hh kk kk hh  hh hk hk kk kk  hh hk kk kk kk  kk hh hk hh kk  hk hk hk hk hh  hk kk hk kk hk  hk hk hk hh kk  hk kk hh hh hh  hh hk hk hk hk  kk hk hk hh hk
  hh kk hh hh hh  hh hk hk kk hh  hk hk hh hk hk  hk hk hh kk kk  hk hk hk hk --  kk hh hk kk hk  kk kk hk hh hk  hh hh kk hh
sww-389 <hkxhk>  (hh,hk,kk) ; 369
  -- hk hk hk hk  hk hk hk hh hk  hk hk kk hh hh  hk kk hh hk hk  hk -- kk hh hk  hk hh hh hh hk  hk -- hh hk kk  hk -- hk hk hk  -- hh hk hk hh  hh hk hk -- hh
  hh hk -- hh hh  hk hk hh hk hh  kk kk kk hk kk  hk hh hk hk hk  kk hk hk hk hk  hk hk kk hk hk  kk kk hk hk hk  kk hk hk hk hk  kk hk hh hk hk  kk hh kk hk hk
  hh hk hk hh hh  hk hk hk kk hk  hk hk hh hk hk  hk hk kk hh hk  hk hk hh hk --  hk hk kk hk hk  hk hk hk hh hk  kk kk kk hk
sww-432 <hkxhk>  (hh,hk,kk) ; 370
  hk hh hh hk hk  hk hk hk hk kk  hk hk hh kk hh  hh hk kk hk hk  hk hk kk kk hk  hk hh hk hk hk  hk hk hh hk hk  hk hk hh hk hk  hk hk hk hh hk  kk hk hk hk hk
  kk -- hh hk kk  hk hh hk kk hk  hh hk hk hh kk  kk hk hk hh kk  hk hk hk hk hh  hk hk hk hk kk  hh -- hk hk hk  hh hk hk kk hk  hk hk hk hk hk  hk hk hk hk hk
  hk hk hk hk hk  hk hk hh hk hk  kk hk kk hk hh  kk hk hh hk hk  hk hk hk hh hk  hk hk hk hk hh  hh hk hk hk hk  hk hh kk hh
sww-2455 <hkxhk>  (hh,hk,kk) ; 371
  hk kk hh hk hk  kk hk hk hh hk  hh hh hh hk kk  kk hk hk hk kk  hk hk hh -- hk  hh hk hh -- hk  hk hh hh hk kk  hh hh hh kk hk  kk hh kk hk hk  hk hk hh hh hk
  hk hk hh hk hh  hk hk hk hk hh  hk hh hh hk hk  kk hk hk hh kk  hh hh hk hk hk  -- hk hk hk hh  hk hk kk kk hk  hk kk hk kk hh  hh hh hk kk hk  hh hk hk hh --
  hk hk hh hh hk  hk hh hk hk hk  hh hk kk kk hk  hk -- hk hk hh  kk kk hk hh hk  hk hk hh hk kk  kk hk kk hk kk  hk hk hk kk
sww-2525 <hkxhk>  (hh,hk,kk) ; 372
  kk hk kk hk hk  hk kk hk hk hk  kk kk kk kk hk  hk kk hk hk hk  hk hk hk -- hk  kk hk kk hk hk  hk -- hk hk hk  kk hk kk hk kk  hk kk hk hk hk  hk hk kk kk hk
  hk kk hh hk kk  hk hk hk hk kk  hk hk kk hk kk  hk kk hk hk hk  kk kk hk hk hk  -- kk kk -- --  kk kk hk hk --  hk hk hk hk kk  kk kk kk hk kk  hk hk hk kk kk
  hk hk hk kk kk  kk kk kk hk hk  kk kk hk hk hk  kk hk hk kk kk  hk hk hk kk kk  hk hk kk hk hk  hk kk hk hh hk  hk hk hh hk
sww-2527 <hkxhk>  (hh,hk,kk) ; 373
  hk hh hk hh kk  kk hh hk kk hk  hk kk kk kk hk  hk hk kk kk hk  kk hk hk -- hk  kk hk kk hk hh  kk hk hk hk hk  hh hk hk hk kk  kk hk hh hk kk  kk hh kk hk kk
  hk hh hh hk hk  kk hk kk hh hk  hk hk hh hh hk  hh hk kk kk hk  hk hk hk -- --  -- hk -- -- hk  hh hh kk kk hh  kk hh kk hk hk  hk hh kk kk hk  hh hk kk hk --
  kk hk kk hh hk  hh hk hh hh hk  kk hk kk hh hk  hk -- hk hk hk  -- kk hk hk --  kk hk hk hh hh  hk hk hk -- --  hk hk kk kk
sww-2532 <hkxhk>  (hh,hk,kk) ; 374
  hh hh kk hk hh  kk hh hk hh hk  hk -- kk hh hh  hk kk hk hh hk  hk hh kk -- hk  hh hh kk hk hk  hk hk hk hh kk  kk hk hh hh hh  kk hh kk hk kk  kk hk hh hk kk
  hk hh kk kk hh  hh hk kk -- kk  kk kk -- kk hk  kk hh hh kk hk  hk kk kk -- --  -- hk hk kk hh  hk kk hh hk hk  hk hk kk hk hk  kk kk hk hh hh  hk kk kk hk --
  kk hh hk hk hk  kk kk hk hh hk  hk hk kk hk hk  hk -- kk kk hh  -- hh hh kk --  kk hk hk hk hk  kk hk hh hh kk  kk hk hh hk
sww-2557 <hkxhk>  (hh,hk,kk) ; 375
  hk -- -- kk kk  hk hk kk hk hh  -- hk hk kk kk  kk hk -- kk kk  hh hk hh hh hh  hk hh kk kk hk  hk hh kk hk hk  hk hk hk kk hk  hh hk kk hk hh  hk hk kk kk hk
  hk hh -- hk hk  hk hk hk hk hk  hk hh -- kk hk  hk hk hh hh --  -- hh -- -- --  -- -- -- -- --  -- -- hk hh hk  hk hk hh -- --  hh hk hk hk hk  -- hk -- -- --
  -- -- -- kk --  kk -- hk -- --  hk kk kk hh --  kk -- hh -- hk  -- -- kk hk --  hh hk hk hk kk  hk hk hk hh hk  hh kk hk hk
sww-2566 <hkxhk>  (hh,hk,kk) ; 376
  hh hk hk hk hk  hh hh kk hk kk  -- hk hk kk hk  hk hk hk hk kk  kk hk -- hh hk  hk kk hk -- hk  -- hh hk hk hk  hk hh kk hk hk  kk hh hk hk hk  hh hk kk hk --
  hk hh hk -- hk  hk hh hk hk hk  kk -- hh hh hh  hh hh hk hk hh  hk hh hk hk hk  -- hk -- hk hk  hh hk kk hk hk  hk hk hk -- hk  hh -- hk -- hk  hk hk hh kk hh
  hk hk hh hk hk  hk hk hh hk hk  hk hk hk hk hh  -- hk hh hk kk  hk hk hk kk hk  hk hk hh hk --  hk -- hk hk hh  kk hk hh kk
sww-2578 <hkxhk>  (hh,hk,kk) ; 377
  hk hk hk hk hk  hk kk hk kk hk  hk hh hk hk hk  hh hk hh hk hk  kk kk hh hh kk  hk hk hh kk hh  hk hk hk hh hk  hk hh hk kk hk  hk kk hk hh hk  kk hh kk hk hk
  hh hk -- hk hk  hh hk hk kk kk  kk hk kk hh hh  hh hk hk hk hk  hk hk kk hk kk  kk hk hh hk kk  hk hh hk hh hk  hk kk kk hh hh  hk hk hk hh hk  hh hk hh hk hh
  hk hk hh hk kk  hk hk kk hk hh  hk hk hh kk hk  hk hh hk hk hk  hk hh hk hk hk  kk kk hk hk hh  hh hk hk hk hh  hk kk hk kk
sww-2631 <hkxhk>  (hh,hk,kk) ; 378
  kk hh hk kk hk  hk hk hk hk hh  hk kk hk hk hk  hh hk kk kk hk  hh hh hk -- kk  hh hk hk hk hh  kk kk kk hk hk  hk hh hk hk hk  kk hk hk hh hk  hh hh hk hh hk
  hk kk kk kk hk  hh kk hh hk hk  hk hk -- hh hk  -- hk hh hk kk  kk hk hk hk hk  hh hk kk kk hk  hk hh hh hk kk  hk hh hk hk --  kk hh hk hk hk  hh kk kk kk hk
  hk kk hh hk hh  hh kk hk hk hh  hk hh hk hk hh  kk hk kk kk hk  hk hh kk hh kk  kk hk kk -- hh  hk hk kk hk --  hk -- hh --
sww-322 <hkxhk>  (hh,hk,kk) ; 379
  hh kk hk kk hh  kk hk hk hk hh  hk hh hk hk hk  hk hk kk hh hh  hk hh hh -- hh  hh hk kk hk hh  hk -- hk kk kk  hk hh hk hk kk  kk hk hh kk hk  hh hk -- kk hk
  hk kk hh hh --  kk hk hh hh kk  hh kk -- hk hk  hk hh kk hk kk  -- kk hk hk hk  hh hk hh hk hk  hk hk hk kk hh  hh hk hh hh hh  hh hh hk kk hk  hh hk -- hk kk
  kk hk hh hk hk  -- hk hk hh kk  hk hh hk hh kk  hk hk kk -- hh  hk kk hk hh hh  kk hh kk hk hk  hk hk hh hh hh  -- kk kk hk
sww-358 <hkxhk>  (hh,hk,kk) ; 380
  -- kk kk kk kk  kk hh hh kk hk  hk kk kk kk kk  kk kk kk kk kk  kk hh hk -- kk  kk -- hk kk kk  -- -- kk -- kk  -- kk kk hk hk  kk hk hh hk hk  hk hh hk kk hk
  kk hk -- kk hh  hh kk hh kk hk  -- -- -- hk kk  kk hh kk kk kk  kk hk hh hh hk  hk hk kk hk kk  kk kk kk hk hk  kk kk hh hk --  kk kk hk hk kk  kk hh kk kk hh
  hk hh kk kk hk  hk kk hk hh hk  hk hk hh hk hk  hk kk hk -- kk  hh hh hk hh kk  hk hh hk -- hk  kk kk kk hk hk  -- hk hh kk
sww-360 <hkxhk>  (hh,hk,kk) ; 381
  hk hh kk hk hk  hh kk hh hk --  hh kk hk kk hk  hk hh -- hk hk  kk hk hh -- hh  kk hk kk hk hh  hk hh hk hk hk  hk hh kk hh hh  hh hk hk hk --  hk kk kk kk hk
  kk hk -- hh hk  hk hk hk hk kk  hk hk -- hk kk  hh hk hk hk hk  kk hh kk hh kk  hk hk kk hh kk  hk kk hk hk hk  hh hh hk hk hk  hk hk hk hh kk  hk hk kk hk hk
  hh hk hh hk hh  hk kk kk hh hk  hh hk hk kk kk  hh hk hk -- hk  hk hk hk hk hk  hh -- hh -- kk  kk hk hh kk kk  hk hk kk hk
sww-364 <hkxhk>  (hh,hk,kk) ; 382
  hk hk -- hk hh  kk hk hk hk hh  hh hk hk hh kk  hk hk hh hk hk  kk kk hk -- hk  hk kk kk hk --  hh kk hh hh hk  hh hh hh hk hk  hk hk hk hk kk  hk hk kk hk kk
  kk kk -- hk hk  hk hk hk hk kk  hk hk -- hh hk  kk hh kk hk hk  hh hk hk -- --  hh hh hk hk hh  kk hk hk hk hk  hk hk kk hk kk  -- -- hk kk --  hk hk -- hk hk
  hk hk kk hk hk  hk hh hh hk hh  hh hh hh hk --  hk hk kk hh hk  kk kk hk -- hk  hk hk hh -- hk  hk hk hk hh kk  kk hh kk --
sww-447 <hkxhk>  (hh,hk,kk) ; 383
  hh hh kk hk hk  kk kk kk hk hk  hh hk kk kk hk  hk hh hk hh hh  hh hh hk kk hh  hk kk kk kk hk  hh hk hh hk hk  hk kk hk hh hk  kk hk hh hk hh  hk kk hk -- hk
  hh kk hk hk hh  hh hh hh kk kk  kk hk kk hh hk  hk -- hk kk hk  hk hk hk hk kk  hk kk hh -- --  hk kk hk hh hh  hk kk hk hk kk  hk hk kk hh hk  hh hh hk -- hk
  kk hh kk kk hh  hh hk hh hk kk  hk hk hk hh kk  hk hk hh hh hk  hk hk hk hk hk  kk hk hk -- kk  -- hk kk hh hh  -- hk hk hk
sww-461 <hkxhk>  (hh,hk,kk) ; 384
  hk hk hk hh hh  hk kk hk -- --  -- hk hk hk --  -- hk -- kk kk  hk hk kk -- hk  kk hk kk hh kk  kk hh hk hk kk  -- hk kk hk --  -- hh kk hk --  kk kk hk kk hk
  hk kk kk -- --  kk hk hh kk kk  hk kk -- kk hk  kk hk kk hk hk  hk hh hk hh hh  -- -- hk hh hk  hk hk hk hh hk  hk kk hk hk hh  hh hh hk hk kk  hk hh hk -- kk
  hk hk hk hk hk  hk hh kk hk kk  -- kk hk -- hh  hh hh kk hk hk  hh hk hk hh kk  hk hk hk kk hk  kk kk hk kk hk  -- kk kk hk
sww-463 <hkxhk>  (hh,hk,kk) ; 385
  kk hk hk kk hk  kk hk hk hk hk  -- kk hk hk hh  hk hh kk hk hk  hk hk hk -- hk  hk hk kk hk hk  kk hk kk hh hh  hk hk hk hh hh  hh hh kk hk hk  hk hk hh hk hh
  hh hk hk hk kk  kk hh kk kk hh  hk hk -- hk hk  hk hh hk hk hh  kk hk hk kk hh  -- kk hk hh hk  hh hk kk kk hh  kk hk hk hk hk  hk hk hk hh hk  hk hh hk hh --
  hk hh hk hh hh  hk hh hk hk kk  hk hk hk hh hk  hk -- hk hk hk  -- hk hh hk --  hh hk hh hk hk  hk hk hh kk hk  kk hk kk hk
sww-489 <hkxhk>  (hh,hk,kk) ; 386
  hk -- -- -- kk  hk kk hh hk hk  kk kk hk hk kk  kk hk hk kk kk  hk hh hk -- hh  kk hk hk hk kk  hk kk -- -- --  -- kk kk kk hh  -- hk hk hk hk  hk hk kk hh hk
  hk kk kk hk hk  hk kk hk kk hk  hh hk kk hk hk  kk kk hk hk hk  hh hk hk kk kk  kk hh -- kk hh  hh hh hh -- hh  hh hk kk hk hk  kk kk hk hk hk  -- kk kk -- kk
  hk hk kk hh hk  hh kk hk hk kk  hk kk -- hh --  -- -- hk hk hh  hh hk -- kk --  hk hk kk hk kk  kk kk hk kk kk  -- hk hh kk
sww-470 <hkxhk>  (hh,hk,kk) ; 387
  hk hk hk hh hk  hk hk hk hk kk  kk hh hk hk hh  kk hk kk hh --  hk hk -- -- hk  hk hk hh hh hk  hh hh hk hk kk  kk kk hk hk hk  -- hh -- hh hk  hk hk hh hh hk
  hk hk -- kk kk  hk hk hk hh kk  hk -- hk hh hh  hk kk kk hh hh  kk hk hk hk kk  -- hk hh kk hk  hk hh kk hk hh  hk kk hh hk hk  kk kk hk hh hk  hk kk kk hk --
  kk kk kk kk kk  kk hk hk kk hk  hk hk kk hk hk  hk kk hk hk hk  hh hh hh hh hh  -- kk hk kk kk  hk hk hk hk hh  -- hk kk hk
sww-554 <hkxhk>  (hh,hk,kk) ; 388
  kk kk hk hk hk  kk hk hh hh kk  hk hk hk hk kk  kk hk kk kk kk  hh kk kk hk kk  kk kk hk hk kk  hk kk hk hh hh  kk hk hk kk kk  hk hh kk hh hh  kk hh kk hh hh
  kk hh -- hh hh  hh hh kk kk hh  hh hh hk hh hk  hk hk hk hk hk  hk hk hk hk kk  hk hk hk hk hk  hk kk kk -- hk  kk hk kk hk hk  hk hk hk hh hk  hk hk hk hk hk
  hh kk hk hk hk  kk hk hk hk hk  hk kk hh kk kk  kk -- hk hk kk  hk hh hh hk --  hk hk hk hk hh  hk hh hh hk hk  hk hk hk hk
sww-564 <hkxhk>  (hh,hk,kk) ; 389
  hk hh hh hh hh  hk hh hk hh hk  hk hk hh hk --  hk hk hh hk hk  hk hk hk hh hh  hk hk hk hk hk  hh hk hk hk hk  hk hk hh hk hk  hh hh hk hk hk  hk hk hk hk hk
  hh hh hk hk hk  hk hk hk hk hk  hk hk hk hk hh  hh hh hk hh hk  -- hk hk hh hk  -- hh hh hk hh  hh hk hk hk hk  hh hk hh hh hk  hk hk hk hh --  hk hk hk hk --
  hh hh hh hh hk  hh hh hk hk hh  hh hk -- hk hh  hh hk hh hk hk  -- hk hk hh --  hk hh hk hk hh  hk hk hh hk hk  hk hk hk hk
sww-568 <hkxhk>  (hh,hk,kk) ; 390
  hk hk kk hk hk  kk hk hk kk hh  hh hk kk kk hh  hk hk hk hk hk  hk hk hk kk kk  hk hk hh hk hk  hk kk kk hk hk  hk hk -- hh kk  kk hh hk hh kk  hk hk hh hh hk
  kk hk hk kk kk  kk hk hk hk kk  hk kk kk hk hk  kk hk hk kk kk  hk hk hk hk hk  -- kk hh kk hk  hk kk kk hk hk  hk hh hk hk hk  hk kk kk kk hk  -- hk kk hk kk
  hk kk hk kk kk  hk hk kk -- --  hk hk hk hk hk  kk -- hk hk hk  -- hk hk hk --  hk hk hk kk hh  hk hk hk kk hk  kk hk -- hh
sww-583 <hkxhk>  (hh,hk,kk) ; 391
  kk hk hk hh hk  hk hk hk hk hh  hk hk hk hh hh  hk hk hk hk hk  hk hh kk -- hh  hh hh hk hk kk  kk hk hh hk hk  hk hk kk hk kk  hk hh hk hk --  hk hk hk kk hk
  hk kk -- hh hh  kk hk hh hh --  hk kk kk hk hk  kk hk hk kk hk  hk kk kk hk kk  -- kk kk hk kk  hh hk hk kk hk  hk hk kk hk hk  hk hh hk hk hk  kk kk hk kk --
  kk hh hk hk hk  hk hk kk kk hk  kk hk hk hk hk  hk -- hk hh hk  -- hh hh kk --  kk hk kk hh hk  hk hk hk hk hk  kk hh kk hh
sww-585 <hkxhk>  (hh,hk,kk) ; 392
  -- kk hk hh hk  hh hh hh hk hk  hk hk -- hk hk  hh hh hk hh hh  hk hh hk -- hk  hh hk hk kk hk  hk kk hh hh hk  hk hh hk hh hh  hh hk hh hh --  hh hh hk hh hk
  hk hk kk hk hk  hk kk hk hk --  hk hh kk hk hh  hh -- hk kk hh  kk hk hk hk hk  hh hh hk hk hk  hk hk kk hk hh  hk hh kk hk hk  kk kk hh hk kk  -- kk kk hk hk
  -- -- hh hk hk  kk hk kk -- hk  hk kk hk kk kk  kk hk kk -- kk  hh hh hh kk hk  hh kk hh hk hk  hk hk hk hk hk  kk kk hh hk
sww-598 <hkxhk>  (hh,hk,kk) ; 393
  hk kk hk hk hk  kk hk hk hk hh  hh hh kk hh hk  kk hh hk hh hh  hk kk hh hh hh  kk hh hh hh hk  kk hh kk hk hk  hk hk hk hk hk  -- hh kk hk hk  hh hh hk hk hk
  kk hk -- hk hk  kk hk hk hk kk  hk kk kk hk hh  hh hk hk kk kk  hh -- -- -- kk  kk kk hk hk kk  hk kk hh hk hh  hh kk kk hh --  hh hh hh hh hk  hh hk kk hk --
  hk kk hk hk kk  -- hk hk hh hk  kk hk hk kk hh  -- -- hk kk kk  -- hk hh hk --  hh -- -- hh hh  -- hk hk hh kk  hh hh kk hh
sww-603 <hkxhk>  (hh,hk,kk) ; 394
  hk hk kk hk hk  hk kk kk hk hh  hh hh hk hk hk  hk hh kk kk hk  hk kk hk kk hk  kk hk hk hh hk  kk -- kk kk hk  hk hh hk hk --  hh hh kk hk hk  hk kk hk hk hk
  hk hk kk hk kk  kk kk kk hk --  -- hk hh hk hh  hk -- hk hk kk  hk kk kk hh hk  -- hh hk kk hk  kk -- hh hk kk  kk hk kk kk hh  hk kk kk hk hk  hk hk hk hk kk
  hk hk hh hh hh  hh hk hk hk hh  hh kk kk kk hk  -- hh hk hk hk  hh kk hh hk kk  kk hh hh kk kk  hk hk hh hk kk  hk hk kk hh
sww-606 <hkxhk>  (hh,hk,kk) ; 395
  hh hh kk hk hk  hk kk kk kk hk  hk kk hk hk hk  kk kk hk hh hk  hk hk hk -- hk  hk hk hk hk hk  hk -- hk hk hk  hk hk kk kk hk  hk hk hk hk kk  hk hk hk hk kk
  hk hk -- hk hh  hk hk hk hk hk  hk hk kk kk hk  kk hk hk hk kk  kk hk kk hk hk  -- hk hk kk hk  hk hk hk kk hk  hk hk hk hk hk  hk hk hk hk hk  hk hk kk hk hh
  kk hk kk kk kk  hk hk hk kk hk  kk kk hk hk kk  kk kk hk kk hk  -- hk hk kk hh  hk hk kk kk hk  kk hk kk kk kk  hk hk hh hh
sww-611 <hkxhk>  (hh,hk,kk) ; 396
  hh hh hh hh hh  kk hh hh hk hk  hk hk hh hh hk  -- hk kk hk hk  hh hk hk -- kk  hk kk hh hk hk  hk hk hh hh hh  kk hh hk hh kk  kk hk hk hk hh  hh hk hh hh --
  kk hk -- hk hk  hk hk kk kk hh  kk hk kk hh hh  kk hh hh hk hk  kk hk hh hk hh  kk kk hk hk hk  -- kk hk hk hk  hh hk hk hh kk  kk hh hh hh hk  hk hk hh hh hk
  hk hk kk hk kk  hk kk hh hk hh  hh hk hh hk hk  hh kk hk hk hk  -- hk hk hk --  kk hh hk kk hk  hk hk hk kk hk  hk hk hh hk
sww-2561 <hkxhk>  (hh,hk,kk) ; 397
  -- -- hh -- --  hk kk hh -- hk  hk hk hh hk hk  hk -- hh hk hk  hh hk hk -- hk  hk -- kk hk hk  hk hh hh hh kk  kk hk hk kk hk  hh hk hk -- kk  hk hk kk hh hk
  hk hk -- hh hk  hk hk kk hk kk  -- -- -- hk hh  kk -- kk hh hk  hk kk hk hk hh  hh hk hk kk hk  kk hh hh hk hk  hh hk hh hk hk  hk hk hk kk --  hk hk hk kk --
  hk kk hk kk hk  hh kk hk hk hk  hk hh kk hh hh  hh hh hk hk hh  -- kk hk hk --  hk hk hk hh hk  -- kk kk kk hk  hh hk hk hh
sww-517 <hkxhk>  (hh,hk,kk) ; 398
  hh hk hk kk hk  hk kk hk hh hk  hh hh hh hh hh  hh hh hh hh hh  hh hh kk -- hk  hk kk hh hh kk  hh hk hh hh hh  hk kk hh hh hh  hh hh kk kk hk  hh hh -- hh hh
  hh -- hh hh hh  hh hh hh kk kk  hk kk kk hk kk  kk hk hk kk kk  hk hk hk hk hk  -- kk kk hk hk  -- kk hk hk hh  kk kk kk kk hk  hk hk kk kk hk  -- hk hk kk --
  hk kk kk kk kk  kk kk kk -- hk  kk kk hk kk hk  hk hk kk hk hk  hh kk kk hk --  kk hk hk -- --  hk -- kk kk kk  hh kk hk hk
sww-573 <hkxhk>  (hh,hk,kk) ; 399
  hk hk hk kk hk  -- hk hk kk hk  hh hk hk kk kk  hh hk kk hk hk  kk hk hh -- kk  hk kk hk hk hh  hk hk kk hk hk  hk hh hh hk hh  hk kk hk hk kk  kk -- hk hh hk
  kk hk -- kk --  hk hk kk hk hk  hk hh -- hh hk  hh hk hk hk hk  hk hk hh hk hk  hk hh hh hk hh  hh hk hk hh hk  hk hh hk kk hk  hk hk hk hk hk  hk kk kk hk hk
  hk -- hk hk kk  kk hk hk kk hk  hh hh hk hk hk  hk kk hk kk hk  kk kk kk hk kk  hk hh hh hk hk  hh hk hh hk --  hk hk hh kk
sww-660 <hkxhk>  (hh,hk,kk) ; 400
  hk kk kk hk hk  hk -- kk kk hk  hk hk hk hk hk  hk kk hk kk kk  kk kk hk -- kk  hk hk kk kk --  hk hh kk hk hk  hk -- hk kk kk  kk kk hk hk hk  hk hk hk kk hh
  -- kk -- hk hk  hk -- hk hk hk  hk hk -- kk hk  kk hh hk hh hk  hk hh kk hh hh  -- -- -- hk hk  hh hk hk -- hh  hk hk kk hk hk  hk hk hk hk hk  hk hk kk hh hh
  hk kk hk hk hh  kk kk -- kk kk  kk hk hk hk hk  hk hk hk hk hk  hh kk hk kk hk  hk hk hk hk --  -- kk hh hk hk  hk hk hh hh
sww-523 <hkxhk>  (hh,hk,kk) ; 401
  kk hk hk kk hk  hk hk hh kk hh  kk kk hk hk hk  hh hh hk kk kk  hh kk hk -- hk  hh hh kk kk kk  kk kk hh hk hk  hk kk hk hk hk  kk hk hk hh hk  hk -- hk hh kk
  kk kk kk hk kk  hh kk hk hk hk  hk kk kk hk kk  -- hk hk hh kk  hk hk hh hk hk  hk hh hh hk hh  hh hk hk hh hk  hk hh hk kk hk  hk hk hk hk hk  hh hh kk hh hh
  hk hk hk hk kk  kk hk hh kk hk  hh hh hk hk hk  hk hk hk kk hk  kk kk kk hk hk  hk hh hk hk hk  -- hk hk hh hh  hh kk hk hk
sww-685 <hkxhk>  (hh,hk,kk) ; 402
  -- kk hk kk kk  kk hk kk kk hh  hk hk kk kk kk  kk hk hh kk kk  hh hk -- hh hh  hk hh kk kk hk  hk -- kk hk hk  hk hk hk kk hk  -- hk kk hk hh  hk hk kk kk hk
  hk hh -- -- hk  hk hk hk hk hk  hk hk -- kk hk  hk -- -- -- kk  hk kk hk -- kk  -- -- kk kk --  hh kk hk hk hk  kk hk hk hk kk  kk kk kk hk kk  hk hk kk hk --
  hk hk kk hk --  kk hh hk hh hk  hk kk hk hh hh  kk -- hh kk hk  -- hh hk -- hh  hh hk hk -- hk  hk hk hh hk --  hk hk hk hh
sww-668 <hkxhk>  (hh,hk,kk) ; 403
  hk hk kk -- --  kk hh hk hh kk  -- hk -- hh hh  hk -- hh kk kk  -- hk hk -- kk  kk hk hk hk hh  hh hk hh hh hk  hk kk hk hk hh  hk hh hk hk hk  hh kk kk kk hk
  -- kk -- hh hk  hk -- hk -- kk  hh hk -- hk hh  -- -- hk hk hk  hk hk hk hk hk  kk kk hh hk hk  hk hk hk kk kk  kk hk hk hk hh  hh hk hh hk hh  hk hk hh hh hh
  kk kk hh hk kk  hk hh kk kk hh  hk hh hk hk hk  hk kk hk hk hk  -- kk kk hh hk  hk hk hk hk hk  hk -- kk hk hh  hh hk -- hk
sww-673 <hkxhk>  (hh,hk,kk) ; 404
  hk hk kk -- hk  kk hk kk -- kk  hk hk hk hh hk  hk hk hh hk hk  hk hk hh hk --  hk hk -- hk hk  hh hk -- kk kk  hk hk hk hk hk  hk hh hk kk hk  hk hk hh kk hk
  kk hk hh hk hk  kk hk hk -- --  hk hk kk hk hk  hk hk hk hh hk  hh hk hk -- hk  hk hk kk hk hk  hk hk kk hh hk  hh hk hk hh hh  hh hh hk hk hh  hh kk kk hk kk
  hk hk kk kk hk  kk hk hk hh hk  hk hh hk hk hk  kk hk -- hh hk  hk -- hk hh hk  hh hk hk hh hk  hk kk kk hh hh  kk hh kk hh
sww-686 <hkxhk>  (hh,hk,kk) ; 405
  kk hk hk hk hh  hh hh hk hh hh  kk hk hh hk hk  hk hh hk hk hk  hh kk hk -- hh  hh hh kk hk hk  hk -- hk hk hk  hk hk hk hk hk  kk hh -- hk hk  hk hk hk hk hk
  hh -- kk -- hk  -- hh hk hh --  hk kk kk hk hk  hk hk hk hk kk  kk hk hk hh hk  -- kk kk hk hk  kk hk kk hk hk  hk hk hh hh hh  hh hh hk kk hh  hk kk kk hk hk
  hk kk hk hk hh  kk hh hh hh hh  hk hh hk hh hk  hk hh hh hh hk  hh kk hk kk hk  kk hk hk kk kk  hk kk hh hk hk  hk hh hh hh
sww-687 <hkxhk>  (hh,hk,kk) ; 406
  kk hk hk hk hk  kk hk kk hk kk  kk hk hh hh hh  hk -- hk hk kk  hh hh hk -- hk  hh kk hk hk hk  hk kk hk hk kk  hk kk kk hk kk  kk kk hh hh hk  hk -- kk hk hk
  -- hk -- hk hk  hk kk hk hk hh  hk kk hh kk hk  hk kk hk hk hk  hk kk hh kk hh  -- hh hh hk hk  hk hh kk kk kk  hh hh hh hk hh  hh hh kk kk hk  kk kk hh hk --
  hk hk hk hk hk  kk hh hk kk hk  -- hk hh hh kk  -- hh hk hk kk  kk hh kk hh --  hk kk hh kk kk  kk kk kk kk hh  hh hh hh kk
sww-691 <hkxhk>  (hh,hk,kk) ; 407
  -- hh hh hh hh  hk hk hh hk hk  hk hk hk hh hk  hk hk hk hh hk  hk hk hk -- hk  hk hk hk hh hh  hh hk hh hh hh  hh hk hk hk hk  hh hk hk hh hh  hk hk hk hk hk
  hk hk -- hk hh  hk hk hk hh hk  hh hh hk hk hk  hh hh hh hk hh  hk hk hk hk hk  kk hk -- hk hk  kk kk hk hk hk  hk hk hk hk hk  hh hk hk hk --  kk hk hh hh --
  hh hk hk kk hk  kk hk hk hk hk  hk hk hk hk hk  hk kk kk hk kk  kk kk hk hk hk  hk hk hh hh kk  hk kk hh kk hk  hk hh hh hk
sww-695 <hkxhk>  (hh,hk,kk) ; 408
  hk kk hk hk kk  kk hk hh hk hh  hh kk hh kk hk  hk kk hk kk kk  kk hh hh hk hh  kk hh hk hk hk  hk kk hk hk hk  hk hk kk hh hh  -- hk hh hk hh  hh hh hk hk hk
  kk hk kk kk hh  hh hk hk hk kk  hk hk -- hk kk  hk -- hk hk kk  hk hk hk kk kk  -- hk kk hk hk  hk hk kk hk hk  kk hk hk hk kk  kk hh hh hh kk  hh kk kk hk --
  hk hk kk kk hh  hh kk hk kk kk  kk hk hk hk hk  hk -- kk hk kk  -- hh kk hh hh  hk hh hk hh kk  hk hk hh hh hk  hk hk kk hh
sww-697_175 <hkxhk>  (hh,hk,kk) ; 409
  hk kk kk kk hk  kk kk kk hh hk  hh hh -- hk hh  hh hk kk kk hh  hk hk hk -- hk  kk hk hk hk hh  hk hh kk hh hh  hh hk hk hh hk  -- hh hk -- --  hk kk hk kk hh
  kk hk hh hh --  -- kk hk hh hh  hh kk hk hk hk  hk -- kk hk hk  hh hk hh hk hk  -- hh kk hk hh  kk hk hk hh kk  hk hk hh hk hk  hk hh hh hk hk  hk hk hh hh --
  hk hk hh hk hk  hk kk hk hh hh  hk hk kk hh hh  hh kk hk hk hk  hk kk kk hk kk  hk hk kk hk kk  hk hk hk hh hk  kk hh hk hk
sww-697_165 <hkxhk>  (hh,hk,kk) ; 410
  hk kk hk kk kk  kk kk kk hk kk  kk kk -- kk hk  hk hk hk kk kk  hk kk kk kk kk  kk hk hh hk hk  hk hk hk hh hh  kk kk hk hh hk  hk hk kk kk kk  hk kk kk hk hk
  hk hh hh kk --  -- kk kk kk --  kk kk kk hk hk  hk kk hk hh hh  hk hk hk hk hk  -- hk kk hk hk  hk hh hh kk hk  hk hk hh hk hk  hk hk hh hk hk  hk hk hh hh --
  hk hk hh hk hk  hk hk hk hh hh  hk hk hk hh hh  hk -- hk hk hk  -- hk hk hh kk  hk hk hk hk hk  hk hk kk kk hk  hh hh hh hk
sww-761 <hkxhk>  (hh,hk,kk) ; 411
  hk hk hk hk hk  hh kk hk kk hh  hh hk -- -- kk  kk hk hh kk kk  hk kk kk kk hk  hk hk hh hk hk  kk -- kk kk hk  hk hk hh hh hh  hh hk kk hk hk  hh kk hk hk kk
  kk kk hk hk kk  hh hk hk hk kk  hk hh hh hk kk  hh hh kk kk hh  kk kk hk hk hk  -- kk hh hk kk  kk hk hk hh hk  hk hk hk hk hh  hk hk hh hh kk  kk hh hh hk --
  hh hh hk hk hk  hh hk hk hk kk  kk hk hk kk kk  hh -- hk hh hk  hk kk hh kk --  kk kk hk hk hk  kk hk hk hh hk  hk hk hk hk
sww-775 <hkxhk>  (hh,hk,kk) ; 412
  hk hh hh hk hk  kk hh -- -- kk  hk hk hk kk hh  kk kk hk hh hk  hk hk hh kk hk  hk hh hk hk kk  hh hh hh hk hk  hk hh -- -- hk  hk hk hk hk kk  -- hk hh hh hh
  kk -- -- hh hk  hk hh -- kk kk  hh hk hk hk hh  hk -- hk hk hk  hk hk kk hh hh  kk kk hh hh hk  hk hk hk kk hh  hh hh hk kk kk  hh hh hk hk hk  hh hh kk kk hh
  kk hk hh hh kk  hk hk hk hh hh  hk hk hk hh hh  kk hk hk kk kk  hh hh hk kk hh  hk hk hk hh hh  hk hk hk hk hk  hk hk hh hh
sww-749 <hkxhk>  (hh,hk,kk) ; 413
  hh hk hh -- hh  hk hh kk hk hk  kk hh kk hh --  hk hh hh hk hk  hk hh hh kk hk  hk hk hk hk hh  hh kk -- hh hh  hk hh kk hh hh  hk hk hk hh hh  hh hh kk kk kk
  hh kk kk hk hh  hk hk hk hk hh  hh hh kk hk hh  hh kk kk hk hk  kk hk hk hk hk  kk hk hk hk hk  kk hk kk hk hk  hk kk hk kk hk  kk kk hk kk kk  hk kk kk hk --
  hk hk kk hk hk  hk kk hk hk hk  hk kk hk hk hk  hk kk kk hk hk  -- hk hk hk --  hk hk hk kk hk  hk kk kk kk hk  hh hh hh hk
sww-704 <hkxhk>  (hh,hk,kk) ; 414
  hk hk hk hk hk  hh hk hk hk hh  hk hk hk hk hh  hk hk hk hk hh  hk hk hk -- hk  hk hk hk hh hk  hk hk hk hk hh  hk hk hk hh hk  hk hk hk hk hk  hk hk hk hk hk
  hk hk hk hk hk  hk hk hk hh hk  hk hk hk hk hk  hk -- -- kk --  -- hk kk -- --  -- -- -- hk kk  kk kk -- hh hh  -- hh hk hk kk  -- kk hk hk kk  kk kk hh kk --
  hk hk hk kk --  hk -- -- -- --  hk hk hk hk hk  hk -- kk hk kk  -- -- hk hk --  hk -- hk -- --  hk kk hk hh hk  hh hk hh hh
sww-1805 <hkxhk>  (hh,hk,kk) ; 415
  hh hk hk hh hk  kk hk hk kk hk  -- hk hh -- hk  kk -- -- -- kk  hh hk hk kk --  hk hh hk hk hk  hh hk hh hk hk  hh kk hk hk hk  hk hk hh hk hk  -- hk hk hh hh
  hk kk hk kk kk  kk hh kk hh hk  hk hh hk hh --  -- hh -- kk hk  kk hh hk hk hk  -- kk hk hk hh  hk hk hk -- kk  kk hk kk hk hk  hk hh hk hk hh  hh hk hk hk --
  kk hk hk hk hh  kk hk kk kk --  hk -- hk hk hk  hk -- hk hk hk  -- hh kk hk --  hk -- hk -- hh  -- kk kk hh hh  hk hk hh hk
PVCA-815/816 <hkxhk>  (hh,hk,kk) ; 416
  hk kk hk hk hk  hk hk hk hk hk  hk hk hk hk hh  hk kk kk hk kk  kk hh kk kk hh  kk kk kk hh hh  hh -- hk kk hk  hh hh hk hk hk  -- hk hh hk kk  kk hh hk hk hk
  kk hh -- hk kk  hh hh kk hk hh  hk hk kk hk hk  hh -- hh hk kk  hk kk hh hh kk  kk hh kk hk hk  hh kk hk hh hh  hk kk hh hh --  hk hk kk hk hk  hk hk hk kk kk
  hh kk kk hk hh  hh hk hh hk hk  hk kk kk kk kk  hk kk kk hk hk  kk kk hh hk hh  hk hk hk hh hh  hh hh hh hk kk  kk kk hk --
PVCA-7/8 <hkxhk>  (hh,hk,kk) ; 417
  kk kk hk hk --  -- hk hk hk hk  kk kk -- kk kk  hh hk kk hh hh  kk hk kk -- hk  hk hk kk kk hk  kk -- hk hk kk  -- hh kk hh hk  hk hk hk hk kk  hk hh kk hh hk
  kk hk -- hk hk  hk kk kk kk kk  kk hh hh kk hh  hk hh kk kk hh  hk hk hk hk hk  -- hh hk hh hk  hk hk hk kk hh  hk hh kk kk kk  kk kk hh hk hk  hh kk hk hk kk
  hk hh kk kk kk  kk hk hk hh kk  hk kk kk hk kk  hk kk kk hh hh  kk kk hk hk hh  hh kk hk hh hh  kk kk hk kk kk  kk kk hh kk
PVCA-797/798 <hkxhk>  (hh,hk,kk) ; 418
  -- kk hk hk hk  hk hk hk hk hh  hk hh hk hh hk  hk hh hh hh hk  hk kk hh kk hh  kk -- hh hk hk  kk -- kk hk kk  hk hk hk hk hk  kk hh hk hk hk  hh hh hk hk hk
  hk hk -- hk hk  hk hk hk hk hk  hk hk hk hk hk  hk kk kk kk kk  hh hk kk hh hk  hk kk hk hk kk  hk kk hh hk hk  hh kk hk hh hh  hh hh hh hh hk  hk hk kk hh hh
  hk hk hk kk kk  kk hk hk hk hk  hk hk hk kk hk  hk hk hk hk hk  hh hk kk kk kk  hk hk kk kk hh  kk kk hk hh kk  hk kk kk hh
PVCA-411/412_345 <hkxhk>  (hh,hk,kk) ; 419
  hh hk hk kk hk  kk hk hk hk hh  kk hh hk hk hk  hk hk kk hh hh  hk hh hh -- hh  hh hk kk hk hh  hk kk hk kk kk  hk hk hk hk hk  hk hk hh kk hk  hh hk hh hh hk
  hk kk hh hh hk  kk hk hh hh kk  hk kk kk hk hk  hk -- hk kk kk  hk hk hk hk hk  -- hk hk hh --  kk kk kk hh hh  hk hk kk kk hk  hk hk hk hk hk  kk kk kk kk kk
  hk kk kk hk hk  hk hk hk hk kk  hk hk hk kk hk  hk hk hk hk hk  hh hk hk hk hk  kk hk hk hk hk  hk hk hh -- hh  kk kk kk hk
PVCA-411/412_290 <hkxhk>  (hh,hk,kk) ; 420
  kk hk hh hk hh  hk hh hk hh hk  hk hh hk hk hk  hk hh hk hk hh  hk hk hk kk hk  hk hk hk hk hk  hk kk hk hk hk  hk hh hh hh kk  hk hk kk hk hk  hk hk hk hk hk
  kk hh hk hk hk  hh hk kk hk hh  hk hk hk hh hk  hh kk hk hk hk  kk kk hk hk hk  hh hk hh hk hk  hk hk hk hk kk  hk kk hk hk hk  hk hk kk hk hh  hk hh hh kk kk
  hh hk hk hk kk  hk hk hk hk hk  hh hh hk hk hk  hk hk hk hk hh  hk hk hk hk hk  hk hk -- -- --  -- -- hk -- hk  hk hk hh hk
PVCA-425/426 <hkxhk>  (hh,hk,kk) ; 421
  hk hk hh hh hk  hh hh hk hk hk  hh hk kk kk kk  hk kk hh hh hk  hk hk hk -- hk  hh -- hh hh hk  hh -- hk hk kk  -- hh kk kk kk  -- kk hh hh hk  kk hh kk hh hk
  kk hk -- hk --  hh -- hk hk kk  hk hh hh hk hh  kk -- hk hk hh  hh hk hh hk kk  hk hk hk hh kk  hh hk hh hk hh  hh hh hk hk hk  hk hk kk kk hk  hk hk hk kk --
  hh kk hk kk kk  -- kk hh hk hk  hh -- kk -- hh  hk kk kk hk hh  -- -- kk kk kk  -- -- hk -- --  -- kk hh kk hh  hh -- -- --
PVCA-11/12 <hkxhk>  (hh,hk,kk) ; 422
  hk hh hh hh hh  kk hh hk hk kk  hk hk hk hk hk  hh hh hk hh hk  hh kk hk kk hk  hh kk hk kk hh  hk hh kk kk hk  kk hh hk hh hh  hk hk hk kk hk  hk kk hh hk kk
  hk hh kk hk hk  kk hh kk hh hk  kk hk hk kk hk  kk -- kk hh kk  kk hk hk hh hh  hk kk hh hh hk  hk hk kk kk hk  kk hk -- kk hk  hk hh hk hk hk  hk hk hh hh hh
  hh hk hk hk hk  hk hk hk hk hh  hh kk kk kk hk  hk hh hk hk hh  hk hh hh hk kk  hk hk hk kk hk  hh hk hk hh --  kk hk hh hh
PVCA-17/18_210 <hkxhk>  (hh,hk,kk) ; 423
  hk hk hh hh hk  hk hk hk hk hk  hk hk kk hh hk  kk hh hk hk hk  hk hk hk -- hh  hk hk hh hh hk  hk hk hk hk kk  hk kk hk kk kk  hh hk hk hk kk  hk kk hk hh hk
  kk hk hk hk hk  kk hk kk hk kk  hk hh hh hk hh  kk -- -- kk kk  kk hk -- hh hh  -- kk kk kk kk  kk hh hh hk hk  hk hk hk hk hk  kk hh hk kk --  hk hk kk kk --
  kk kk kk kk hk  hk kk kk kk kk  hk -- hh kk hh  hh hh -- hk hk  hh kk kk hk hk  -- hh hk hk hk  hk kk kk hk hk  -- hk hk kk
PVCA-17/18_340 <hkxhk>  (hh,hk,kk) ; 424
  hh -- hh hh hk  hk hh hh hh hk  kk -- kk hh --  hh hk kk hk hh  hk hk kk -- hk  hk kk -- kk hk  kk kk hh hk kk  hk hh kk hk --  kk hk hk kk kk  hk hk -- -- hk
  hk hh -- hk hk  hh hh kk hk kk  hh hk kk hh hh  -- -- -- kk hk  hh hh hh -- --  hk kk -- kk kk  hk hh kk hh hk  hh kk hk hk hk  -- kk kk kk hk  -- hk hk kk hk
  -- hk hk kk hk  hk hk hk hk hh  -- kk hk hk hh  kk -- hh kk hk  -- hk hk hh hk  hh hk hk -- --  -- hh -- -- --  -- hk kk --
PVCA-867/868 <hkxhk>  (hh,hk,kk) ; 425
  hh hh hh kk hh  hh hk hk hk hh  hh hk hh hk kk  hh hh hk hk hk  hk hk hh -- hk  hh hh hk hh hh  hh hk hk hk hh  hh hk hh hh hk  -- hk hh hk hk  hh hk kk hh hk
  hk hh kk hk hk  hk hk hh hh hh  hk hh hh hh hh  hh -- -- hh kk  hk hh hh hk hk  -- hh hh kk hh  kk kk kk hh hk  kk hk hh kk kk  -- -- kk kk hh  hh hh hh hh --
  hh kk kk hk hk  kk kk hh hk hk  hh -- kk kk hk  kk -- kk kk hk  -- -- kk kk --  kk -- hk -- --  hh kk hk kk kk  -- kk hh hk
PVCA-863/864 <hkxhk>  (hh,hk,kk) ; 426
  hh hk kk kk hh  -- kk hk hk hk  hk hk kk hk kk  kk -- hk kk hk  hh hh hh kk kk  hh hh kk hh hh  kk -- hk hh hh  hh hk hk hk kk  -- hk hk hk kk  hh hh kk kk --
  -- hk -- kk kk  hk hk kk kk kk  hh hh hh hk kk  kk -- -- kk hk  hk hh hk kk kk  -- hh hk hk hk  hh kk kk hk hk  kk hk kk hk hk  hk hh hh hh --  hh hk hh hh --
  hk hh hk hh --  kk hh hk hh hk  hk -- hh hk kk  hk -- hk hk kk  -- -- hk hh kk  hk -- hk hh hh  kk hh kk hk hh  hk hk hk hk
PVCA-1023/1024 <hkxhk>  (hh,hk,kk) ; 427
  kk hk hh hk hk  hh hh kk hh hk  hh kk kk kk hh  kk hk hk hk hh  kk hk kk -- kk  hk hh hk hk hk  hk -- hh hk kk  hk hk hh hh hk  hh hh hh kk kk  hk hk hh hh hk
  hk hk -- kk hk  hk hk hh hk hk  hh kk hh hk hh  kk -- hk hh hk  hh kk kk kk kk  -- hh hh hh hh  hh hh hk kk hh  hh hk hh hh hh  kk kk hh kk kk  hh hk hk hk kk
  kk hh hh hh hk  hh hk hh kk hk  hk kk kk hh hk  kk kk hk hh kk  kk -- hh kk hh  hk kk hk kk --  kk hk kk hh hh  kk -- hh hh
PVCA-327/328_145 <hkxhk>  (hh,hk,kk) ; 428
  hk hk hk hk hk  hk hk hk hk hh  hk hk hk kk hk  hk hk hk hk hk  hk hh hk hk hk  hk hk hk hk hk  hk hk hh hh hk  hk hk hk hk hk  hk hk hk hk hk  hk hh hk hk hk
  hk hk -- hk hk  hh hk hh hk --  hk hh hk hk hk  hk -- hk hh hk  -- hh hh hk hk  -- -- hk hh --  hk hk -- hh hh  -- hh hh -- hk  hk hh hk hk hk  hh hk hk hk --
  hk hk hk hk hk  hh hk hk hk kk  hk hh hk hk hk  hk hk hk hk --  hh hk hk hk hk  hk hh kk hh hh  kk kk hk kk kk  kk hk kk hk
PVCA-327/328_130 <hkxhk>  (hh,hk,kk) ; 429
  hk kk hk hk hk  hh kk hk hh hk  hk hh hk hh hk  hk hk kk hk hk  hk hh hk -- hh  hk hk hk hk hh  hh hh hk hk hk  hk hh kk hk hk  hk hk hh hk hk  hk hh hk hk hk
  hk hh -- hk hk  hh hh hk hk --  hk hk hk hk hk  hh hh hh hk kk  hk kk hh hh hk  -- hh hk hk hk  hk kk hk hh hh  hk hk hh hh kk  hk hk kk hk kk  hk hk hk hk hh
  hh hk kk hk hh  hh hk hh hk hk  hk hk hk hk hk  hh kk hk hk hk  hh hk hh hk hh  hk -- hk -- --  hh hh hk hh hk  hk hk hk hk
PVCA-861/862 <hkxhk>  (hh,hk,kk) ; 430
  kk hk hk hh kk  hh hk hh hk hk  hk hk hh hh hk  hk hh hk kk hh  hk kk hh -- hk  kk kk hk hh hk  hk -- hk hh hh  hk kk kk hh hh  hk hk hk hh hh  kk hk hh hk kk
  hk hh -- hh hh  hk hk hh hh hk  hk kk hk hk kk  hh -- -- hk kk  hk hk kk hk kk  -- hk kk hk hh  hk hh hk kk hk  hh hk hk hk hh  kk hh hk hk kk  hk hk hk hk --
  hk hh kk hk kk  hk kk kk kk kk  kk kk hk hh kk  hk kk hh kk hk  kk hh hh kk kk  hk kk kk kk kk  hk kk hh hh --  hk hh hk hk
PVCA-917/918 <hkxhk>  (hh,hk,kk) ; 431
  hk kk hk hh hk  hk hk hk hh hk  kk hk hk hh hh  kk hk hh hk hk  hh hk kk hh hh  kk hh hk hk kk  hk hk hh hk hk  hk kk kk hk hk  hk hh kk hk hh  hh hk hk kk hk
  hh hk hh hh hh  hk hk hh hk hk  hk kk kk kk hk  kk -- -- kk hh  hh hk kk hk hk  -- kk kk hk kk  kk hk hk kk hk  hk kk hh hh kk  hk hk hk hk hk  kk kk hk kk --
  hk hk hk hk hh  hh hk kk hh hk  kk -- hk hk hk  hk -- -- hh hk  -- hh hh hk --  hk -- kk -- --  kk hk kk hk hk  hk hk kk hh
PVGA-1253/1254 <hkxhk>  (hh,hk,kk) ; 432
  hh hk kk hk kk  hk hk kk kk hk  kk kk hk hk hh  hk kk hh hh hh  hk hk hk -- hh  kk hh hh -- hk  hk -- hk hk hk  hh hk kk kk hk  -- hh hh hk kk  hh hh hk hk kk
  hk kk -- hk hh  hk hk -- -- hh  hk hh hk kk hh  kk hk hh hk hk  hk hh kk hh hk  -- hk hk kk kk  hk hk hk kk hk  kk hh hk hk hk  kk hk hk hk kk  hk hk kk hh --
  hk hk kk kk kk  hk hh hk kk hk  kk -- hk hk kk  kk -- kk hk hk  -- -- hk kk --  hh -- kk -- --  hk hh hh hk hk  hk kk kk kk
PVGA-1115/1116 <hkxhk>  (hh,hk,kk) ; 433
  hk hk hk hk hk  kk hk hh hh kk  hk hk hk hh hh  hh hk hk hh hk  hh hh hk -- hh  kk kk hk hh hk  hk -- hh hk hk  hk hh hh kk hh  hk hk hk hh hk  hk hk kk hh hk
  hk hk -- hk hh  hh hk hh hh hk  hh hh kk hk hh  hk -- hk kk hk  hk hh hk hh hk  -- hh hk hh hk  hk hk hk hh hk  hk hh kk kk kk  hk hk kk hh hk  hh hk hk hh hk
  hk hk kk hh hh  kk kk hh hh hh  hk -- hk kk hk  kk -- kk hk hh  -- hh hk hk --  kk hh hh hk --  hk hh hk hk hh  hh -- hk hk
PVGA-1291/1292 <hkxhk>  (hh,hk,kk) ; 434
  hh hh hk kk kk  kk -- hk hk hh  hk kk kk hh hk  hk hk hk kk hk  hh hk hh -- kk  hh hk kk hh hh  hk -- kk hk kk  hk hh hh hk hk  hk hh hh hh kk  hh hh hk hh kk
  kk hk -- kk hk  hh kk hh hk kk  hk hk hh hh hh  kk hk hh hh hh  hk hk kk kk hk  -- hk kk hk hh  hk hh hk kk hk  hk hk hk hk kk  kk -- hk kk hh  hh hk hk kk hh
  hk kk hk hk kk  hk kk hk hh kk  hk kk hk hk hk  hk -- kk hh hk  -- hk hk hk --  hk -- kk hk --  -- hk hh hk kk  kk hk hh kk
PVGA-1599/1600 <hkxhk>  (hh,hk,kk) ; 435
  -- kk hh hk hh  kk hh hh hk hh  kk hk hh kk hh  hk kk kk kk hh  hk hk kk -- kk  kk kk kk kk hh  kk hh hh kk hh  hk hh hk hh hh  kk hk hk hk hh  hh hk hk hk hh
  hk kk -- hh kk  hk hh kk kk hk  kk hk kk kk kk  kk -- hk hk hk  kk hh hh kk hh  hh kk hk hh hk  hk hk hk hk hk  hh hk hk kk kk  kk hk hk hk hk  hh kk hk hh --
  hk hh hk hk hk  hk kk hh hk hk  hk -- hk hk kk  hh -- hk hh hk  -- hk hh -- kk  kk hk hh kk --  hk kk -- kk --  hk hk hh --
PVGA-1605/1606_315 <hkxhk>  (hh,hk,kk) ; 436
  -- kk hk kk --  hh kk hk hh --  hk hh hk hh hk  hk hk hh hh kk  hh -- hk -- hk  hk hk hh -- kk  hh hh hk hk kk  hh hk hk hk kk  -- hk kk hk hh  hh kk hh hk hh
  hk kk -- hk hk  hh hk -- kk hk  hk kk kk kk --  -- hk kk kk hh  hk hk hk hk hk  hh hk hk kk kk  kk kk hh hh kk  hh hk hh hk hk  hk hh -- hh hk  hk hk hh kk hh
  hk hk hk kk hh  kk kk kk kk kk  hh kk hh kk hh  kk kk kk hk hk  hk hk hk kk hh  hh hk -- hk hk  kk kk hk hk --  hk hh kk kk
PVGA-1605/1606_210 <hkxhk>  (hh,hk,kk) ; 437
  hk kk hk hk hh  hh kk hk hh hk  hk hh hh hh hk  hk hk hh hh hk  hh hk hh -- hk  hh hk hh hk kk  hh -- hk hk hk  -- hk hk hk kk  hh hk kk hk hh  hh kk hh hk hh
  hk kk hh hk hk  hh hk hh kk hk  hk hk hk kk --  -- -- hh hh hk  hk hk hk hk hk  -- hk hk hk hk  kk kk hh hh kk  hh kk hh hk hk  hk kk hh hh hk  kk hk hh hk --
  hk hk hh kk hk  kk hk kk kk hk  hh hk hh kk hk  hk -- hk hk hk  -- hh hk hk --  hh hk hk kk kk  kk hk hk hk --  hh hk hh hh
PVGA-1605/1606_160 <hkxhk>  (hh,hk,kk) ; 438
  hk hk hk hk kk  hk hk hk hk hk  kk hh hk hk kk  hk hk hh hk hk  hk hk hk -- hk  hk hk hh hk hk  hh kk hh kk hk  -- hk hk kk kk  hk kk hh hk kk  hk hk kk hk kk
  hk hk hk hk hh  hh hk hh hk kk  hk hk hk hk --  -- kk kk hk kk  hk hk hk hk kk  -- hh hk kk kk  kk hk hh hh kk  hh hh hh hk hk  hk hk hh kk hk  hk kk hk hk kk
  hk kk hk kk kk  hk kk hk kk hh  hk kk hk kk hk  hk kk hk hk hk  -- hk kk hk kk  kk hk kk hk hk  hk hk hk hh kk  hk hk hk hk
PVGA-1627/1628 <hkxhk>  (hh,hk,kk) ; 439
  hh kk hk hh hh  hh hk -- hk kk  hk hh hh hk hk  hk hk hk hh hk  kk hk hk -- hh  kk hk hh kk kk  hk -- hh hk hh  hk kk kk hk hk  -- kk kk kk hk  kk kk hk kk hh
  hh hk -- hh hk  kk hh kk hk hh  hk hh kk kk kk  hh -- kk kk kk  hk hk hh hh hk  -- hk hh hk kk  hk kk hk hh hk  hk hk hk hk hh  hh hk hk hh --  kk hk hh hh kk
  hk hh hk hk hh  hk hh hk kk --  hk -- hk kk hk  hk hk kk kk hk  -- kk hk hk hh  hk kk hk kk --  hk hk hk kk hh  hh kk kk hh
PVGA-1431/1432 <hkxhk>  (hh,hk,kk) ; 440
  hk kk kk kk kk  kk hk hk hk hk  hk kk hk kk kk  kk kk hk kk kk  kk hh hk -- hk  kk hk hk kk kk  hh kk hk hh hk  hk kk kk hk kk  kk hk hk hk hk  hk hh hk hk hk
  kk kk kk kk hh  hh hk hh kk hk  hk hh hk hk kk  kk hh hk hk kk  hh hk hk kk kk  -- hh kk hk hh  hk hk hh hk hk  hh hk hk hh kk  kk hk hk hk kk  hk kk kk hk --
  hk hk kk kk hk  hk hk hk hh kk  kk hk hk hk hk  hk hh hk hk hh  -- -- kk hk --  -- hk hk -- --  hk kk kk kk kk  hh hk hh kk
PVGA-1741/1742 <hkxhk>  (hh,hk,kk) ; 441
  hh kk hh kk hk  hh kk kk kk hk  hh kk hh hk hk  hh hk hk hk hk  hk hk hh -- kk  hk hk hk kk hh  hk hk hk hk hk  hk -- hk kk hk  -- kk -- kk hk  hh kk hk -- hh
  hk hk -- hk kk  hk kk kk hk hk  hk kk -- hk hh  kk kk kk hk kk  hk hk hk hk hh  -- hk kk kk kk  kk kk hh hk hk  hk -- kk hk kk  hk hk kk hk hk  hk hk hk hk --
  hk kk hk hk hk  kk hk kk hk hk  hk kk kk hk hk  hk -- hk hk hk  -- hk hk hk --  hk hk kk hh kk  hk hh hk hk kk  kk hk hk hk
PVGA-1769/1770 <hkxhk>  (hh,hk,kk) ; 442
  hh hk hh kk hk  kk hk -- hh hk  -- hh hh hh hk  -- hk hh hk hh  hk hh hh -- hk  hk kk hh hh kk  hh -- hk hk hh  hk kk hh hk hk  -- hk hh hk hh  hk kk hh kk hk
  hk -- -- hk --  -- hh hh kk hh  hh kk hk kk hh  hh -- hh hh hk  hk hk -- hk hh  -- kk hk kk hk  kk hk hk hh kk  hh kk hh hh hk  hh hk hk hk hk  kk hk hk hk --
  hh hk hh kk hk  hh hk hk kk hk  hk -- hh hk hh  hk -- hk hk hk  hk hh hk hk --  hh hk hh -- --  hk kk kk hk hk  -- hk hk hk
PVGA-1819/1820 <hkxhk>  (hh,hk,kk) ; 443
  -- hh kk hk hk  hk hk hk hk hk  hk kk hk kk hk  hk hk hk kk kk  hk kk hh -- kk  hh -- hh hh kk  kk -- hk hk kk  hk kk hk hk --  -- hk hk hk hh  hh kk hk hk hh
  hh kk -- hk hk  hk kk -- hk hk  hk hk hk hk hh  -- -- -- hk hh  hk hh kk kk hh  -- kk hh hk hk  hk hh hk hk hk  hk hh kk hk hh  hk hk hh hk --  hk hk hk hk --
  hk -- hh hk kk  hk hk kk hk kk  hk -- kk hh hh  kk -- hk -- hk  -- -- hk hk --  hh -- hk -- --  kk hk kk kk hh  hh hh kk hh
PVGA-1889/1890 <hkxhk>  (hh,hk,kk) ; 444
  hk hk hk hh hk  kk hk hk hh hk  kk hk hk hh hh  kk hk hh -- hk  hk hk kk -- hh  hh hh hk hk kk  hk kk hh hk hk  hk kk kk hk hk  -- hh hk hk hh  hh hk hk kk --
  hh hk hk hh hh  hk hk hh hk hk  hk kk kk kk hk  kk -- -- hk hh  hk hh -- hk hk  -- kk kk hk kk  kk hk hk kk hk  hk kk hk hh hk  hk hk hk hk --  -- kk hh kk --
  hk hk hk hk --  hh hk kk hh hk  kk -- hk hh hk  hk -- hk hh hk  hh -- hh hh hk  hk hk kk hk hh  hk hk kk hk --  hk kk kk hh
PVAAG-2847/2848 <hkxhk>  (hh,hk,kk) ; 445
  -- hk hk hk hk  hk hh hk hk kk  hk hk hk hk hk  hk hh hh hk hh  hk kk hh -- kk  hk hk hh hk hk  kk kk hk hk hk  hk kk hh kk kk  kk hh kk hk hh  hk kk hk hk hk
  hk kk hk hk hh  kk hk hh hk kk  hk hk hk hk hk  kk -- kk kk hh  kk hh kk kk hh  hk kk hh hk hk  hh hh hk kk kk  hk hh kk hk hh  hh hk hh hk hh  hk hh hh hh hk
  kk hk hh hk kk  kk hk kk hk hk  hk hh hk hh hk  hk hk hk hk hk  -- hk kk hh hh  hk hk hk -- hk  kk kk kk hk hh  hh -- hh hk
PVAAG-2857/2858 <hkxhk>  (hh,hk,kk) ; 446
  -- hk hk kk hk  kk kk hh kk hk  hk hk hk hh kk  hk kk hk hk kk  hk hk hk hk hk  hk hk hk kk hk  hk hk kk hk hk  hh kk hk hk hk  hh hk kk hh hk  kk hk hk hk hk
  hk kk kk hk hh  kk kk hk hk kk  hk hk hk hk hk  hk -- hk hk hk  hk hk kk kk hk  -- hh hk kk hk  hk hh kk kk hh  hk hh hh hh --  hk hk hh kk hk  hk hk hk hk --
  hk kk hh hh hk  hk hk kk hk hk  hk hk hk kk hk  kk -- kk kk hk  kk hk kk hk --  hh hk hk kk hk  kk kk hh hk --  hk hh hh --
PVAAG-2797/2798 <hkxhk>  (hh,hk,kk) ; 447
  hh hk hk hk hk  hh hk hk hk hk  hh hk hk hk hk  hh hk hk hh hh  hk hk hh -- hk  hk hk hk hk hh  hh hk hk hk hk  hk hk hh hh hk  hk hk hh hk hk  hk hk hk hh hk
  hk -- hh hk hk  hk hk hk hk hk  hk hh hh hh hk  hh -- hh hh hk  hk hh -- hk hk  -- -- hh hk hh  hk hk hk hh hk  hk hk hh hk hk  hk hk hk hk hh  hh hh hh hh --
  hk hk hk hk hk  hk hk hh hk hk  hh hh hk hk hk  hk -- hk -- hk  -- hk hk hk --  hk hh hh hk hh  hh hk hk hk hk  hh hk hh hk
PVAAG-2881/2882 <hkxhk>  (hh,hk,kk) ; 448
  hh hh kk hk hk  kk hh hk hh hk  hk kk kk hh hh  hk kk hk hh hk  hk hh kk kk hk  hh hh kk hk hk  hk -- hk hh kk  kk hk hh hh hh  kk hh kk hk kk  kk hk hh hk kk
  hk hh kk kk hh  hh hk kk kk kk  kk kk hk kk hk  kk -- hh kk hk  hk hk -- kk hk  -- hk hk kk hh  kk kk hh hk hh  kk hk kk hk hk  kk -- hk hh hh  hk kk kk hk --
  hk hh hh hk hk  kk kk hh hh hh  hk kk kk kk hk  hk -- kk kk hh  -- hh hh kk --  kk hk hk -- --  kk hk hh hh kk  kk hk hh hk
PVAAG-2901/2902 <hkxhk>  (hh,hk,kk) ; 449
  hk hh hk hh hk  kk hk hk hk hk  kk kk kk kk hk  hh hk kk hh hh  hk hk hk -- hh  hk hh kk hk hh  kk -- hk hk kk  hh hh kk hh hk  -- hk hk hk kk  hk hh kk hh hk
  kk hk -- hk hh  kk hh kk hh kk  kk hh hh kk hk  kk -- kk kk hh  hk hk hk hk kk  -- -- hh hh hk  hh hk hk kk hh  kk hh kk kk kk  kk -- hk hk hk  hh kk hk hh --
  hk hk kk hh kk  kk hk hk hh hk  hk -- kk hk kk  hk -- kk hh hk  kk kk hk hk --  hk hk kk -- --  hk hh hh kk hh  kk hh hh kk
PVAAG-3199/3200 <hkxhk>  (hh,hk,kk) ; 450
  hk hk hh hk hh  hh hk hh hk hk  hk hh hk hk kk  hk hh hk kk hk  hk hk hk -- kk  hk kk hk hh hk  hk -- hk hk hk  kk hk hh hh hk  hh hk kk hk hh  kk kk hk hk hh
  hk hk -- hk kk  kk hk kk hk hk  hk kk hk hh kk  kk -- -- hk hk  hh kk -- hk hk  -- hk hk hh hk  hk -- hk hh hk  hk kk hk hk hk  hk hk kk hk hh  hk hk hh kk --
  hh hk hk hh hh  hk kk hh hh hk  hh hh hk kk hh  hh -- hk hh hk  -- hk hk hh --  hk hk hh hh hk  hh kk kk hk hh  hk hk hk hk
PVAAG-3205/3206 <hkxhk>  (hh,hk,kk) ; 451
  hk hk hk hk hh  hk hk hk hh hk  kk kk hk hh hh  kk hk hk hk hk  hh hk kk -- hk  hk hh hh hk kk  hk hh hh hk hh  hk kk kk hk hk  hh hh hk hk hh  hh hk hk kk hh
  hh hk hk hh hh  hk hk hh hk hh  hk kk kk kk kk  kk -- kk hk hk  hk kk kk hk --  hk kk hk kk kk  hk hk hk hk hk  kk hk hk hk hk  kk hk hk -- kk  kk hh kk -- hk
  hk hk hk hh hh  hk hk hk kk kk  -- hk hh hk hk  -- hk hh hk --  kk -- hh hk --  hk kk kk kk --  kk hk hk hk hk  hk kk kk hh
PVAAG-3315/3316 <hkxhk>  (hh,hk,kk) ; 452
  hk hh hh hk hk  hh hh hk hk kk  hh kk hh hh hk  hh kk hk hk kk  hk hk kk -- kk  hh hh hh hh hk  hk -- hk kk hh  hk hk hk hk hh  hh hh hk hh kk  hk hh hh kk hk
  hk hh -- kk kk  kk hk hk hk hh  hk hk kk hk hk  hh -- -- hk hk  hk hk hk hh hh  -- hh hk kk hh  -- hk hk kk hk  hk hk hk hk hh  hk hk hk hk kk  hk hk hh hh --
  hh kk hh hk hk  kk hk hk hk hk  hk -- hk hk hh  kk -- hk hk hk  -- -- hh hh kk  hh -- hk -- kk  hk hk kk hk kk  hh hh hh hh
PVAAG-3327/3328 <hkxhk>  (hh,hk,kk) ; 453
  hk hk kk hk hk  hh hk hk kk hk  hk kk hh hk hh  hk kk hh hh hh  hk hk hk kk hh  hk hh hh hh hk  hk -- hk hk hk  hh hk kk hk hk  hh hh hh hk kk  -- hh hk hk kk
  hk hk kk hk hh  hk hk hk hk hh  hk hh hk hk hh  kk -- -- -- hk  hk hh kk hh hk  -- hk -- kk kk  hk hk hk kk hk  kk hh hk hk hh  kk hk hk hk kk  hk hk kk hh --
  hk hh hk hk hk  hk hh hk kk hk  kk hk hk kk --  kk kk hk hk --  -- -- hk kk --  hk -- kk -- --  hk hh hh hk hh  hh kk kk kk
PVAAG-2721/2722 <hkxhk>  (hh,hk,kk) ; 454
  kk hk hk hh hh  hh hh hh hk hk  hk hh hh hh kk  kk hk kk hh hk  kk hk hk hk hk  hk hk hk hk hk  hk hh hh kk hk  -- kk hk hk kk  kk hk hh kk hk  hk hk hk hh hh
  hk hk -- hk kk  kk kk -- hk hk  hk hk hh hh hk  kk -- hh hh hk  hk hh hh -- hh  -- hh hk hk hh  hk hk hk hk kk  hk hh hk hk hk  hk hh hh hk hk  hk hk hh hh --
  hk hk kk hk hk  hk hk hh hh hk  hh -- hh hh hk  hk hh hh hk hk  -- kk hk hk --  kk -- hk kk --  hk hh kk hk hk  hh hk hk hk
PVAAG-3311/3312 <hkxhk>  (hh,hk,kk) ; 455
  hk kk hk kk hh  hk hk kk hk hk  hh hh hk hh hk  hk hk hk hh kk  hk hh kk -- hh  kk hk kk hk hh  hh kk hk hk hh  hk hk hk hh hk  hh hh hk hk kk  kk hh hk hk hk
  kk hk -- hh hk  kk hh hk hk hk  hk kk hk hk hk  hk hk hk kk hk  kk kk hh hh hk  hh hh kk hk hk  hh kk hk kk hk  hk hh hh hk hk  hk kk hk hk kk  kk hk hh hk --
  hk hk kk hk hk  hh hk hh kk hh  hk hk hh hk kk  hk kk kk hk hk  hk kk hk hh hh  hk hh hk hh hk  hk hk hh hk kk  hk kk hk kk
PVAAG-2939/2940 <hkxhk>  (hh,hk,kk) ; 456
  hh hk hk hk hk  hk hk kk hh hk  hh hk hk hk hk  hh hk hh hk hk  hk kk kk -- hk  kk hk hk hk hh  hh -- hk kk kk  hk hk hh hk kk  hk hk hk hk hk  hk hk hk hh hk
  hk hh hh hk hk  kk hk hh hk hk  hk hh hh hh hk  hh hk hh hk kk  hk hh hk hk kk  -- hk hk hk kk  hk kk hk hk hk  hk hk kk hk hk  hk hk hk hk kk  hk hh kk hk hh
  hk kk hk hk hh  kk hk hh hk hk  hk hh hk kk hk  hk kk hk kk kk  kk hk hh hk kk  kk kk hh hk hk  hk hh hk hk kk  hk hk kk hk
PVAAG-2955/2956 <hkxhk>  (hh,hk,kk) ; 457
  hk hh hk hk kk  hk hh hh kk hk  kk hh kk hk kk  hk hh hk hk hk  kk kk hk -- hh  hk hk kk hk kk  hk -- hh hk hk  hk kk hh hk kk  -- kk hh hk hk  hk hh kk kk hk
  hk hh -- hk hk  hk hh -- hk hk  kk hk kk hh hh  hh hh hh kk hh  kk hk kk kk hk  -- hh hk hh hk  hk hh kk hh kk  hk kk hk kk hk  kk kk hh hk hh  hk hk hk hk --
  hh hk hk hh hk  hk kk kk hk hh  kk kk hk hk hk  hh -- kk hh kk  kk kk kk hk hh  hk -- hk hk --  hk hk hk hk kk  kk hk hk kk
PVAAG-2959/2960 <hkxhk>  (hh,hk,kk) ; 458
  hk hk hk hh hh  hk hk kk hh hk  -- hk hk -- hh  hk hh hk hk hh  hk hk hk -- hk  hk hk hk hk hh  hk -- hh hk hk  kk hk kk hh kk  hk hk hh kk hh  -- -- -- hk hk
  hk hh -- hk kk  hk hh hk hk hh  hk hk hk -- hk  hk -- -- hk hk  hh hk hh hh hk  -- kk hk hh hk  kk hk hh hh kk  hk kk kk kk hk  kk hk kk -- hk  hk -- hk hk kk
  hk hh kk kk hk  hk kk hh hk hk  hk kk hk hh hk  hh -- hh hh hk  -- hh hh hk --  kk -- hk kk hh  hh hh kk hk hh  hk kk kk kk
PVAAG-2961/2962 <hkxhk>  (hh,hk,kk) ; 459
  hh hk hk hh --  hk hk hk hh hk  hk hh hk hk hk  hk hk hk hh hh  hk hh hk -- hk  hk hk hh hk hk  hh -- hk hk hk  hk hk hk hk hh  hh hk hk hk hk  hk hk hk hk hh
  hk hk -- hk hh  hk hh hh hk hk  hk hh hk hk hh  hk -- hh hk hk  hh hk hh hh hk  -- hk hk hk hk  hk hk hk hh hk  hk hk hk hk hh  hh hk hk hh hk  hk hk hh hk --
  hk hh hh hk hk  hk hk hh hk hh  hk -- hk hk hk  hk -- hh hk hh  hh -- hk hk hk  hk hk hk hh hk  hk hh hk hk hk  hk hh hh hk
PVAAG-2973/2974 <hkxhk>  (hh,hk,kk) ; 460
  hk hh hk hk hk  kk hh hk hk kk  hk hk hh hh hh  hk hh hh hk hk  hh hk hk kk hk  hh hk hh hh hk  kk hh hk hk kk  hk kk hh hk kk  kk hh kk hk hh  hk kk hh hk hk
  kk hk -- hk hh  hk hk hh kk hk  hk hk hk hk hh  kk -- hk kk hh  kk hh hk hk hk  hk kk hh hk hk  hh hh hk kk kk  kk hk kk hk hh  hh hk hh hk hh  hk hh hh hh hh
  hk hk hh hk hk  kk hh kk kk hh  hh hh kk hk hk  hk -- hk hk hk  -- kk kk hh --  hk hh hk kk --  kk kk kk hh hh  hk hk kk hk
PVAAG-2143/2144 <hkxhk>  (hh,hk,kk) ; 461
  hh kk kk hk --  hk hk hk -- kk  hk hk hk hk hh  hk kk kk hk hh  hk hh hh -- hk  hh hh hk hk hk  hh hh hk kk hk  hk kk hk hh hh  hk kk hh hh hh  -- hk hh hk hh
  hk hh -- hk hh  hk hh kk hk hh  hk hh hk hh hk  hk -- hh hk hk  kk hh kk hh hk  hk hh hk hk hh  hk hk hk hk hk  hh hh hk hk hk  hk hk kk hk hk  hh hk hh kk --
  kk hh hk hk hk  hk hk hh kk hh  hh -- kk kk hh  hk -- hh hk kk  hk -- kk hk --  hk hh hh hh --  hk hk hk -- hh  kk hk hk hk
PVAAG-3181/3182 <hkxhk>  (hh,hk,kk) ; 462
  hk hk hh hk hk  hk kk hk hh hh  hh hk hh hk hh  hk hk kk hk hh  hh hk hk -- hk  hk hh hh kk hh  hk kk kk hk hk  kk hk kk hh hh  -- hh hk hh hk  hk kk hh hh hk
  hk kk -- hk hk  hk hk -- hh kk  hh hk hh kk kk  -- -- -- hh hk  hh kk hh hk hk  hh kk hh kk hk  kk kk hk kk hh  hk hh hk hh hk  hh hk hk hk kk  hk hk hk hk --
  hk hh hh kk hk  hk hh hh hk hk  hk kk kk hk hh  kk -- hh kk hh  kk hk hh hk hh  hk hh hk -- --  hk kk hh hk kk  hh hk kk hh
PVAAG-3351/3352 <hkxhk>  (hh,hk,kk) ; 463
  hk hh hk hk hk  hk hk hk hk hh  hh hk hk hk hk  hk kk hk hk kk  hh hk kk hh hk  hh kk hk hh hk  kk hk hk hk hk  hh hk hh kk hk  hk hk kk hh kk  hk hk kk hk kk
  hk hk hk kk kk  -- hk hk hk hk  hk hk hk hk hk  hh -- -- kk hk  hh hk hh hk hh  -- hk hh hk kk  hk kk hh hh hk  kk hk hk hk hh  kk hh kk hk hk  kk hh kk hk --
  hk hk hk kk hk  hk hh hk hk kk  kk -- kk hk hh  hk -- kk hk kk  -- hk kk hk kk  hk hk kk hh --  kk kk hh hh hk  hk hk hk hh
PVAAG-3027/3028 <hkxhk>  (hh,hk,kk) ; 464
  hh hk hh hh hh  hh hk -- hk hk  hk hh kk hk kk  hk kk hk hh hk  hk hk hk hh hk  hk kk hh hk hk  hh -- hk kk kk  hk hk kk kk kk  -- kk hh hh kk  hk hk kk hh kk
  kk hk -- hk hk  hh kk -- hh kk  hk -- hh hk kk  kk hh hh hk hk  hh hk hk hh hk  -- hk hk hk hk  -- hh hh -- kk  hh hk hh hk hk  hk hk hk kk hk  hh hh hk kk --
  hk kk hk kk kk  hk kk hk hk hh  hh -- kk kk hh  hk -- kk hk hh  -- hh kk hk hk  kk hh hk hk hh  hk kk kk hh hk  hh hk hk --
PVAAG-3091/3092 <hkxhk>  (hh,hk,kk) ; 465
  kk hk kk kk kk  hk hk hk hk hk  hk hk hh hk hh  hh hk hk kk hk  hk hk hk -- hk  hk hk kk hk hk  kk -- hk hk hh  hk hk hh hh hh  hh hh hk hk hh  hk hk hh kk hk
  hh hk -- kk hk  kk hh hh hk hh  hk kk kk hk kk  hh -- hh -- hk  kk hk hk kk hk  -- hk hk hk hk  hh -- kk hk hk  kk hk kk hk hk  hk hk hk hh hh  hk -- hk hh --
  -- hh hk hh hh  kk hh hk hk hk  hk -- hh hk kk  hk kk hh hk kk  -- hh hh hh --  hk -- hk -- --  -- -- hh hk hk  kk hk hk kk
PVAAG-3167/3168 <hkxhk>  (hh,hk,kk) ; 466
  -- kk hk kk hk  hk kk hk hk hh  hk hh hk hk hk  hk hk hk hh hh  hk hk hh hh hh  hh hk kk hk hh  hk -- hk kk kk  hk hh hk hk hk  hk hk hk hk hk  hk hk hh hk hk
  hk kk kk hk hk  kk hk kk hk kk  hk kk kk hk hk  hk -- kk hk hk  hk hk hk hk hk  -- hk hk hk hk  hk hk hk hh hh  hk hk hk hk hk  hk hk hk hk hk  hk hk -- hk --
  hk hk hh hk hk  hk hk hk hk hk  hk kk hk kk hk  hk kk hk hh hh  hh hk hk kk hh  kk hk hk -- kk  hk hk hh hh hk  kk kk kk hk
PVAAG-3095/3096 <hkxhk>  (hh,hk,kk) ; 467
  hk hk hh hk kk  hk hh hk hk kk  hk kk hk hh hk  hk hk hk hk hk  hk hk kk kk kk  hk hk hh hk hk  hk kk hk kk hk  hk hk hk kk hk  kk hk hk hk kk  hk hh hh kk hh
  hh hh -- kk kk  kk hk -- hk hk  hk hk kk hk hk  hk -- kk hk hk  hk hk hk hk hh  -- hh hk -- hk  hk hk hk kk hk  hh hh hk hk hh  hk hk hh kk kk  kk hk hh hk --
  hk kk hh hh hk  kk hk hk hk hk  hh -- hk hh hh  kk hk kk hk hk  -- hk hk hh hh  hk hh hk hk kk  hk hk hk hk kk  hh hh hh hh
Millet-p44 <hkxhk>  (hh,hk,kk) ; 468
  hk hh hk hk hk  hk hk hk kk hh  hh hk hh kk hh  kk hk hh hk kk  hk hk hh kk hh  hk hh hh hh hk  hh hh hk hk hk  hk hk hh hk hh  hh hk hk hh hh  hk kk hh hh hk
  kk hk kk hk hk  hk hk hh hk hh  hk hk hk hk hk  -- -- hh hh kk  hk hk -- hk hk  -- kk kk hk hk  -- -- hk hk kk  hk hk hh hh hk  hk hh hk hk --  kk -- hk hh --
  hh kk hh hh hk  hh hk hk hk hk  hk -- hk kk hk  -- -- hk kk --  kk hk hk hk --  kk hh -- kk hh  kk kk hh hh hh  hk hk hk hh
Millet-b171 <hkxhk>  (hh,hk,kk) ; 469
  hk kk hk -- hk  hk hh kk kk hk  hk kk kk kk hk  hk hk kk hk hk  kk hk hk -- hk  kk hk kk hh hh  kk -- hk hh hk  hh hk hk hk hk  hk hk hh hk kk  kk hh kk hh kk
  hk hk -- hk hk  kk kk -- hh hk  hk hk hh hh hk  hk -- kk kk hk  hk hk hk hk hk  -- hk hk hk hk  kk hk kk kk hh  kk hh kk hk hk  hk hh kk kk hh  hh hk kk hk --
  kk hk kk hh hk  hh hk hh hh hk  kk hk kk hh hk  hk -- hk hk hk  -- kk hk hk --  kk kk hk kk --  hh hk hk hk hk  -- hk kk kk
Millet-p58 <hkxhk>  (hh,hk,kk) ; 470
  kk hh hh -- hh  kk -- hh hk hk  hh hh hk hk hh  hh hk hk -- hh  hk hk hh -- hk  kk kk hk kk hk  hh hh hh hk hh  kk hh -- hk hk  -- -- hk hh kk  hk -- -- -- kk
  hh -- hk kk hk  -- hk -- kk kk  kk kk hk kk --  -- kk -- hh hh  hk hk hk hk hh  -- hh hk hk --  hh hh hh -- kk  kk kk hk kk hk  hk hk hk -- hk  kk kk hk hk --
  kk hk kk kk hk  hk hk hk kk hk  -- -- -- -- --  -- -- hk -- kk  hk -- -- -- --  hk -- -- kk --  hk hh hh kk hh  hh kk hk kk
Millet-b159 <hkxhk>  (hh,hk,kk) ; 471
  kk hh hk kk kk  kk hk hh -- hh  hk kk kk hh hk  hk hh hk -- kk  hh hk hk hk kk  hh hk kk hk hh  hk kk kk kk hk  hk hh hh hk hh  hk hk hh kk hk  hk hh -- hh hk
  hk kk -- kk hk  hk -- hh kk hh  -- kk hk hh hh  -- kk -- hh hh  hh hk hh kk hk  -- hk hh hk hk  hk hh hk kk hk  kk hh hk hh hk  hk hk hk hk hk  hh hh hk hk kk
  hh hh hh hk hh  hk hh hh hk hk  hk -- hk hh hk  -- -- hk hh hh  -- hk hh hk hh  hh -- hk kk kk  -- kk hk hk hk  kk hk hk hk
Millet-MPGD19 <hkxhk>  (hh,hk,kk) ; 472
  hk kk kk kk kk  hk kk kk hk hh  kk kk kk hk kk  kk kk hk kk kk  kk hh hk -- hk  kk hh hk kk kk  hh -- hh kk kk  hk kk kk kk --  kk hk hk hk hk  hk hh kk hk hk
  hk kk -- hk hk  hh hk hh kk hk  hh hh hk hk kk  kk kk hk hk kk  hh hk hk kk kk  hh hh kk kk hh  hk hk hh hk hk  hh hk hk hh kk  kk hk hk hk kk  hk kk kk kk kk
  kk kk hk kk hk  hk hk hk hk kk  kk hk hh hk hk  hk hk hk hk hk  hk hk kk hk kk  kk kk hk hh hk  kk kk hk kk hk  hh hk hk kk
Millet-MPGD17 <hkxhk>  (hh,hk,kk) ; 473
  hh kk kk hk hh  hk kk hh hh hk  hk hk kk hh hk  hk hk hh hh kk  hk hh hh -- hk  hk hh hk kk hk  hh -- kk hk kk  hk hk hh hk --  hk hh hk hk kk  kk hk hh hk kk
  hk hk -- hk hh  hh hh -- hh kk  hk hk hh hh hh  hh kk hh hk hk  -- hk hh hk hk  -- hk hk hk hh  hk hk hh hk hk  hk hk hk hk hk  kk hk hk hk hh  hk hk kk hh --
  kk hh hk hk kk  hk kk hk hk hk  hh -- kk hh hk  hk -- hk hh hk  kk hh hk hh kk  hh hh hk kk --  kk hh hh hh kk  kk hk hk hk
Millet-MPGD25 <hkxhk>  (hh,hk,kk) ; 474
  hk hk kk hk hk  hh kk hk hk hk  kk kk kk kk hk  hk kk hk hk hh  hk hk hk -- hk  kk hk kk hh hk  hk -- hk hk hh  kk -- kk hh kk  -- kk hh hk hk  hk hk kk -- hk
  hh hk kk hk kk  hk hk hk hk kk  hk hk -- hk --  hh -- hk hh hh  hk kk hk hk hk  -- hk hk hk kk  kk kk hk hh hh  hh hh hk hk kk  kk kk kk hk hk  hk hk kk kk kk
  hk hk kk kk hk  hk kk hk hh hk  kk -- hh hh hk  hk -- kk hk kk  -- hh hh kk --  hh -- kk -- --  hh hk hh kk hk  hk hk kk hk
sww-1673 <hkxhk>  (hh,hk,kk) ; 475
  hk hk hk hh hh  hk hk hk hk hk  hh hk -- kk hh  hk hh hh kk hh  hh hk hk hh hh  hk hk kk kk hk  hk hk hh hh hk  kk hh hk hh hk  hk hk hh kk hh  hh hk hk hk hk
  hk hk hh -- kk  hh hk hk hh hk  kk -- hh hk hk  kk kk hk hk hk  hk hk hk hh kk  -- kk hk hh hk  hk kk hk hh hk  hk kk kk hk hk  hk hk kk hh kk  hk hk hk hk hk
  hk -- kk kk hk  hk hk hk hk kk  hk kk hk hh kk  hh -- hk hh hk  -- hk hk hk kk  hk kk hk hh kk  hh hh kk kk hk  hk kk hh hh
sww-1993 <hkxhk>  (hh,hk,kk) ; 476
  hk hk hh hh kk  hh hk hk hk kk  hk hk hk hk hk  hk -- -- -- --  hk hk kk hk hh  hk -- hk hk hk  hk hk hk kk hk  hk hh hk hh hk  hk hk kk hk kk  hk hk hk hk hk
  hk kk kk -- hh  hk hk hh kk kk  hk -- -- kk kk  hk kk kk kk hk  kk hh hk hk hk  hh hk hk hk hk  kk hk kk kk kk  hk hk kk hk hk  kk hk hk hk hk  hk hk hk hk hh
  hk hh kk kk hh  hh kk kk hk kk  hk kk hk hk hk  kk kk kk -- hk  hk hk kk hk kk  hk hk hk hh hk  kk kk kk kk --  kk hk hh hh
PVGA-1549/1550 <hkxhk>  (hh,hk,kk) ; 477
  hk hk hk hk hk  hh hk hk hk hk  hk hk hh hk hh  hk hh hh hk hk  hk hk hk -- hk  hk hk hk kk hh  hk -- hk hk hh  -- -- hk hh hk  -- hk hh kk hh  hk hk hh -- hh
  hh hk -- hh --  hk hk hk -- hk  hk hk -- hk kk  hk hk hk hh hk  hk hh hh kk hk  hh hh hk hk hh  hh hk hk hk hk  hh hk hk hk hk  hk hk hk hk hk  hh hk hh hk --
  hk hk hk hh kk  hk kk hk hh hk  hk hk hh hk hk  hk hk hh hk hh  hk hh hk hk hk  hk hk hk hk hk  hh hk hk kk hk  hk hk hk hk
PVGA-1759/1760 <hkxhk>  (hh,hk,kk) ; 478
  hk hk hk hh kk  hk hh hk hk kk  kk kk hk hk kk  hk hk hk -- kk  hk hk kk kk kk  kk kk hh hk kk  hk hk hk hh hh  hk kk hk hk hk  hk hk kk hk hk  hk hk kk hh hk
  hk hh -- -- hk  hh hk kk kk hk  kk hh hk hk hk  hk -- hh hh hh  hk hk kk kk kk  -- kk kk hk hk  hk hh hh kk kk  kk kk hh kk hk  hk hk hh hk hk  hh hh hh hh hh
  hk hk hh hk kk  kk kk kk hh hh  -- -- kk hh hh  kk -- kk kk kk  -- kk hk hh --  hh -- hk -- --  kk hk kk kk kk  kk kk kk kk
PVGA-1869/1870 <hkxhk>  (hh,hk,kk) ; 479
  kk kk hh hk kk  hh hk hk kk kk  hk hh hh kk kk  hk hh hk kk hk  hk kk kk -- hk  kk kk hh hh hk  hk hk hh kk hh  hh kk kk hk kk  hk kk hh hk hh  hk hk kk hk hk
  kk hk hk -- kk  hk hk hh hk hh  hk hh hk hh hk  hh hk -- hh hk  kk hh hh hh hk  -- hk hk hh kk  kk hh kk hk hk  hk hk hh hk hk  hh hh hk kk kk  hk hh hh kk --
  hh kk hh hk hk  hh hh hk kk kk  kk -- hh hk hk  hk -- hh hk kk  -- kk kk -- hk  -- hh hk -- --  hh hk hh hk hk  kk hh hh hk
PVCA-627/628 <hkxhk>  (hh,hk,kk) ; 480
  hk hk kk hk hk  hk hk hk hk hh  hk kk hk hk kk  hk hk hk hk kk  hk hk kk -- hk  kk hk hk -- hk  kk -- hk kk kk  hk hk hh kk hk  hk hk kk kk kk  hk hk kk hk kk
  hk kk -- kk kk  hh hk hk hk hk  hh hk hk hk hk  hh -- hk hk hh  kk hk hh kk hh  -- hk hh kk kk  hk kk hh hh hk  kk kk hk hk hh  kk hk kk hk hk  kk hh kk hk --
  hk kk hk hk hk  hk hk kk hk kk  kk -- hk hk hk  hk -- hk hk hk  -- kk hk hk --  -- -- hk -- --  hk kk -- hk hk  hk kk hh hh
PVAAG-3253/3254 <hkxhk>  (hh,hk,kk) ; 481
  hh hh kk hk hh  kk hh hk hh hk  hk kk kk hh hh  hk kk hk hh hk  hh hh kk -- hk  hh hh kk -- --  hk -- hk hh kk  kk hh hh hh hh  -- -- kk -- kk  kk hk hh -- kk
  hh hh -- kk hh  -- hk kk kk --  kk kk -- kk --  kk hh hh kk hk  hk hk kk kk hk  -- hk hk kk hh  kk kk hh hk hk  kk hk kk hk hk  kk kk hk hh hh  hk kk kk hk hh
  kk hh hk hk hk  kk kk hk hh hk  hk kk kk kk hk  hk -- kk kk hh  -- hh hh kk hh  kk -- hk -- --  kk hk -- hh kk  kk hk hh hh
PVAAG-2787/2788 <hkxhk>  (hh,hk,kk) ; 482
  hk kk hk kk hh  hk hk kk hk hk  hh hh hk hh hk  hk hk hk hh kk  hh hh kk -- hh  kk hk kk -- hh  hh -- hk hk hh  hk -- hk -- kk  -- -- hk hk kk  kk hh hk -- --
  kk hk -- hh hk  kk hh hk hk --  hk kk -- hk --  hk hk hh kk hk  kk kk hh hh hk  hh hh kk hk hk  hh kk hk kk hk  hk hh hh hk hk  hk kk kk hk hk  kk hk hh kk kk
  hh hk kk hk hk  hh hk hh kk hh  hk hh hh hk kk  hk hh hk hh hk  hh hk hh hh hh  hk hh hk hh hk  hh hk hh hk kk  hk kk hk kk
PVAC-145/146 <hkxhk>  (hh,hk,kk) ; 483
  hk hk hk hk hh  kk -- -- hk hk  kk hh hh hh kk  kk hk -- hk hh  hk hk hk -- kk  -- kk hh -- hh  hk -- hh kk hh  kk -- hk -- kk  -- -- kk -- hh  hh hk hh -- --
  kk kk -- hk hk  hk hk kk kk --  kk hk -- hh --  kk kk hh hk hk  kk hk hh hh hh  -- kk hk hk hk  hk kk hk hk hk  hh hk hk hh kk  kk hh hh hh kk  hk hk -- -- --
  hk -- kk hk --  hk kk hh kk hk  hh -- hh hk hk  hh -- -- hk hk  -- -- hk hk --  -- -- hk -- --  kk hk -- kk hk  -- -- hh --
PVCA-149/150 <hkxhk>  (hh,hk,kk) ; 484
  kk hk hk hh hk  hh hk hh hk hk  hk hk hh hh hk  hk hk hk kk hh  kk kk hh hh hk  kk kk hk kk hk  hk -- hh hh hh  hk -- kk hh kk  hh hk hk hh hh  kk kk hh -- kk
  hk hh hh hh hh  hk hk hh hh hk  hh kk -- hk hk  hh hk hk hk kk  hk hk kk hk kk  -- hk kk hk hh  hk hh hk kk hk  hh hk hk hk hh  kk hh hk hk hk  hh hk hk kk kk
  hk hh kk hk kk  hk kk kk kk kk  kk -- hk hh kk  hk kk hk kk hk  -- hh hh kk --  kk hh kk -- --  hh kk hh hh hk  -- hh kk hk
PVCAG-2153/2154 <hkxhk>  (hh,hk,kk) ; 485
  hk hh hh hh hh  kk hh hk hk kk  hk hk hk hk hk  hh hk kk hh hk  kk kk hk hk hk  hh kk hk hh hh  hk hk kk kk hk  hk -- hk hh hk  -- hk hk kk hk  hk kk hh -- --
  hk hh hh hk hk  kk hh kk hh hk  kk hk hk kk kk  hh hk kk hk hk  kk hk hk hh hh  hh -- hh hh hk  hk hk kk hk hk  kk hk hh kk hk  -- hh hk hk --  hk hh hh hk kk
  hh -- hk hh hk  hk -- hk -- hh  hh -- kk kk hk  hk -- kk hk hk  -- kk hh hk kk  -- -- hk -- --  -- hh hk hh hh  kk hk hh hh
Millet-b255 <hkxhk>  (hh,hk,kk) ; 486
  hk hk hk hh hh  hk hh kk hh hk  hk hk hk kk hh  hk hk hk hk hh  hk hk hk hh hk  hk hk hk hh kk  hk -- hh hk hk  kk hk hk hh hk  hk -- hh -- hk  hk hk hk hk kk
  hk hh kk hk kk  hh hh hk hk hh  hk hk hk hk kk  hk kk hk hk hk  hk hk hh hh hk  hh kk hk hh hk  hk kk hh hh kk  hk kk kk hk hk  hk hk kk hh hk  hk hk hk hk hk
  kk -- kk kk hk  kk hk hh hk hk  hk kk hk hh hk  hh kk -- hk hk  kk hk hh hk hk  hk hh hk kk --  hk hh kk hk hh  -- kk kk kk
PVCA-631/632 <hkxhk>  (hh,hk,kk) ; 487
  hk hk hk kk hh  hk hh hh hk hk  hk hk hh hh kk  kk -- kk hk hh  kk kk hk -- kk  hk kk hk -- hk  hk hh hh kk hh  kk hk hk hk kk  hh hk hk hk hh  hh hk hh -- hh
  kk hk kk hk hk  hk -- kk hk hh  kk hk kk hh hh  kk hh hk hk hk  kk hk hh hk hh  hk kk hk hk hk  hk kk hk hk hk  hh hk hk hh kk  hk hh hh hh hh  hk hk -- hk hk
  hk hk kk hk hk  kk hk hh hk hh  hh hk hh hk hh  hh hh hh hk hk  hh hk hk hk hh  -- hk hk -- --  hh hk hk kk hk  hk hk hk hk
PVCA-347/348 <hkxhk>  (hh,hk,kk) ; 488
  -- hh hh hk hk  hk hh kk kk hk  hk hk hh hk kk  kk hh hk kk kk  hh hk hh -- kk  hk hh kk -- kk  hk -- hk hk hk  hk -- hk hh kk  -- kk kk kk hh  hh hh hk -- hh
  hh hk -- hk kk  hh hh kk kk hh  kk kk hh kk --  hh hh hh kk hk  kk hk hk kk hh  hh kk hk kk hh  hk kk hk hk hk  hk hk kk hh hh  hk hh hh kk hh  hk hk hh kk kk
  hh kk -- kk kk  kk hh hh hh kk  hk -- kk hk hk  hh kk hk hk hk  -- kk hk hk hh  kk -- kk kk hh  kk hk kk hk kk  -- kk kk kk
PVGA-1611/1612 <hkxhk>  (hh,hk,kk) ; 489
  kk kk hk hk hh  kk hk hk hk hk  hh kk kk kk kk  kk hk kk hk hk  hk hk hk -- hk  hk hk hk -- hk  hk -- kk hk hk  hh -- hk hh hk  -- hh kk hk hk  hk hh hh -- hh
  kk hk -- hk hk  kk kk kk hk hk  hh hk -- kk hh  hk hh kk hk hh  kk hh hk kk hh  hh kk hk hk hh  hh hk hk kk hh  hk kk hk hh hh  hk hk kk hk hk  kk hh hk hk hk
  hk hk kk hk hh  kk hk kk hk kk  hh kk hk hk hk  hk kk kk hk hk  kk kk hh kk kk  kk -- hh kk kk  hk kk hh kk hk  kk kk kk hk
PVGA-1971/1972 <hkxhk>  (hh,hk,kk) ; 490
  kk hk hk hk hk  hk hk hh hk hk  hk hk hk hk hk  hh hk kk kk hk  hk hk hk -- hk  hh kk hk -- hh  kk -- kk hh hh  hk -- hh hk hh  -- -- hh hk kk  kk kk hk kk hk
  hk hk -- kk hk  hh hk kk hk --  kk kk -- hk --  hk hk hh hk hh  kk kk hh kk hh  hk hk hh hk hh  hk hh hk hk hk  kk kk hk kk hk  kk hk kk hk --  kk hk hh hk hk
  hk -- hk hk kk  hh kk hk -- hk  hk -- hk hk hh  hk -- -- hh hk  -- kk kk hh --  -- -- hk -- --  kk hk hk hk hh  hk hh kk hk
PVCA-243/244 <hkxhk>  (hh,hk,kk) ; 491
  hk kk hk hk hh  hh hk kk kk hk  hk hh hk kk hh  kk hh hh hh hk  kk hk kk -- hk  hk kk hk -- hk  hh kk hk hh hh  hh -- hh hk hk  -- hh hh hh hk  hh hh hh kk hk
  hk hh -- hk hh  hh hk hh hk hh  hk hh -- hh hk  hk kk hk hk hk  hk hk hh hh hk  hk kk hk hk hk  kk hk hk hh kk  hk kk kk kk hh  kk hk kk hh hk  hk hk hh hk hk
  kk hk kk kk hk  hk kk hk hk hh  hk kk hk hk hk  hk hh hk hk hk  -- kk hk hk --  -- -- hk -- hh  kk hk kk hk hh  hk kk kk --
PVGA-1663/1664 <hkxhk>  (hh,hk,kk) ; 492
  hk hk hk hh hk  kk hh hk hk hk  kk kk kk kk hk  hk hh kk hk hk  hk hk hk kk hk  hk hh kk hh hh  kk hh hk hk hk  hh kk kk hk kk  hk kk hh hk kk  kk hh kk kk kk
  hk hk hh hk hk  kk hk kk hh hk  kk hk kk kk hh  hh kk kk kk hh  hk hk hk hk kk  hh hk hk hk hk  hh hk kk kk --  kk hh kk hk hk  kk hk kk kk hh  hh hk kk hk kk
  kk hk kk hh hk  hk hk hk hh hk  hk hh kk hk hk  hk hk -- hk hk  hk hk hk hk hk  hk kk hk hk kk  kk hh hk hk hk  -- hk hk kk
PVCAG-2147/2148 <hkxhk>  (hh,hk,kk) ; 493
  hh hk kk hk hk  kk kk hh kk hk  kk hh hh hh hk  hh hk hk hk kk  hk hk hh -- hh  hk kk hk -- hk  hk -- kk hk hh  hk kk kk kk hh  -- kk kk hh hh  hk hk kk -- hk
  hk hk -- hh hk  hk hk kk hk hk  kk hh -- hk kk  hh hk kk kk hk  hh hh hh hh hh  hk hk kk hk kk  kk hk hk hh hk  hk hk hk hk kk  hh hh kk hh hk  kk kk hk hk kk
  hh kk kk kk kk  kk kk hk -- hk  kk hh hh kk hk  hh hk hk hk hh  -- hh kk hh --  -- -- hk -- hh  hh hk hh hk hk  hh hh hk hk
PVAAG-3245/3246 <hkxhk>  (hh,hk,kk) ; 494
  hk kk hk hk hk  hh kk hk hk hh  hk hk hk hk kk  hk kk kk hk hk  hk hk kk -- hh  kk hk -- -- hk  hh -- hk hk hk  hk kk kk hk kk  kk kk hh hk hk  kk hh hk -- hk
  hk hh kk hk kk  hk hk kk hh hh  hk hk kk hk kk  hh hk hk hh kk  hh kk hk hk kk  kk hh kk hk hk  kk kk hk hh hh  hh kk hh kk kk  kk hk kk hk hk  hk kk kk hk hk
  hh hk kk hk hk  hk kk hk kk kk  hk hk hk hk hk  hk hk hk hk hk  hk hk hh kk hk  hk hk hk hk hk  hk hh hh hk kk  kk hk kk hk
PVGA-2005/2006 <hkxhk>  (hh,hk,kk) ; 495
  kk hh hk kk kk  kk hk hk hk hh  hk kk kk hh hk  hk hk kk kk hk  hk hk hk -- kk  hh hk kk -- hh  hk -- kk hk kk  hk -- hh hk kk  -- hh hh hh hk  hh hh hk -- kk
  hk kk kk kk hk  hh kk hh kk kk  hk kk -- hh --  kk kk hk hh hh  hk hk kk kk hk  hk hk kk hk hh  hk hh -- kk hk  hk hk hk hk kk  kk hk hk kk hh  hh hk hk hk hk
  hk kk hk hk hk  hk hk hk hh kk  hk -- hk hh hk  hk -- hh hh hk  hh hk hk hk hh  -- -- hk -- --  -- hk hk -- kk  kk -- -- --
PVGA-1947/1948 <hkxhk>  (hh,hk,kk) ; 496
  hk hh kk hk hk  hk hk hk hh hh  hk hk hk hk kk  hk hk hk hk kk  kk kk kk hh hk  kk kk hk hh hk  kk -- hk kk kk  hk -- hh kk kk  -- hk kk kk hk  hk hk kk kk kk
  hk kk kk kk kk  hk kk hk hk kk  hh kk -- hk kk  hh hk hh kk hh  kk hk hh kk hk  kk hk hh hk kk  hk kk hh hh hk  kk kk hk hk hh  kk hk kk hk kk  kk hh kk hk kk
  hk kk hk hk hk  hk hk kk hh kk  hk -- hk hk hk  hk kk kk hk hk  kk hk hk hk hh  -- -- kk -- --  -- hk hk hk hk  hk hk hh kk
nfsg-262 <hkxhk>  (hh,hk,kk) ; 497
  hk hk hk hh hk  kk hh hk hk hk  kk kk kk kk hk  hh hk kk hk hk  hk hk hk kk hk  hk hh kk hk hh  kk -- hk hk hk  hk -- kk hk kk  kk hk hh hk kk  hk hh kk -- hk
  kk hk kk hk hk  kk hk kk hh kk  kk hh -- kk hk  hk kk kk kk hk  hk hk hk hk kk  hk hk hk hk hk  hh hk hk kk hh  kk hh kk kk hk  kk hk hk hk hk  hh hk kk hk hk
  kk hk kk hh hk  hk hk hk hk hk  hk -- kk hk kk  hk kk hk hk hk  hk kk hk hk hk  kk -- kk kk kk  hk hh hk kk hk  kk hk hk kk
PVGA-1553/1554_265 <hkxhk>  (hh,hk,kk) ; 498
  kk hh hk hh hk  hh kk hk hk hk  kk kk -- hk hk  -- hk hh kk hk  hk hk hk -- hk  hk hk hh hk hk  hk hk -- hh hh  kk kk hk -- hh  hk hk kk -- hk  -- -- kk hh hk
  -- -- hk -- hk  hh -- hk hk hh  kk -- hk hk hk  -- hk hh hh hh  kk hk kk kk hk  kk kk hk hk hk  hk hh hh kk kk  hk hk hh hh hk  kk kk hk hk hk  hh hh hh hh hh
  hh hh hh kk kk  kk kk kk kk hh  kk hk hk hh hk  kk kk hk hk hk  hk kk hk hh hk  hh kk hk kk hk  kk kk kk hk hk  hh hh hh hk
PVCAG-2211/2212_234 <hkxhk>  (hh,hk,kk) ; 499
  kk hh hk hh hk  hh hk hk kk kk  hk kk hk hk hk  hk hk hk kk kk  kk kk kk -- hk  kk hk hk -- kk  hk -- hk hh hh  hk -- hh hk hh  -- hk kk hh hk  kk hk kk -- hk
  hk hk -- kk hk  hh hk kk hk hh  kk hk -- hk hh  hk hk hh hh hh  hk hk hk hk hk  hk hk hk kk hk  hk hh hk kk kk  hk hk hh hh hk  hk hk hk hk kk  hh hh hh hh hh
  hh hh hh hk hk  hk hk hk hh hk  hk -- hk hh hk  hk hk hk hk kk  -- hk hk hh --  -- -- hk kk hh  kk hk kk kk kk  hh hh hh hk
PVCAG-2211/2212_230 <hkxhk>  (h-,kk) ; 500
  h- h- h- h- h-  h- h- h- kk kk  h- kk h- h- h-  h- h- h- kk kk  kk kk kk -- h-  kk h- h- -- h-  h- -- h- h- h-  h- -- h- h- h-  -- kk kk h- h-  kk h- kk -- h-
  h- h- -- kk h-  h- h- kk h- h-  kk h- -- h- kk  h- h- h- h- h-  h- h- h- h- h-  h- h- h- kk h-  h- h- h- kk kk  h- h- h- h- h-  h- h- h- h- kk  h- h- h- h- h-
  h- h- h- h- h-  h- h- h- h- h-  h- -- h- h- h-  h- kk h- h- kk  -- h- h- h- --  -- -- h- h- kk  h- h- kk kk kk  h- h- h- h-
sww-1918_220 <hkxhk>  (hh,hk,kk) ; 501
  hk hh hk hh kk  hk hk hk hk kk  hk kk hk hk hk  hk hk hk kk kk  hk hk kk -- hk  hk hk hh hk kk  hk hk hk hh hh  hk kk hk hk hh  hk hk kk hh hk  hk kk kk hh hk
  hk hh hk kk hk  hh hk kk kk hh  kk hk hk hk hk  hh kk hh hh hh  hk -- hk hk hk  hk hk hk hk hk  hk hh hh kk kk  hk hk hh hh hk  hk hk hh hk hk  hh hh hh hh hh
  hh hh hh hh hk  hk hk hk hk hh  hk hk hk hh hk  kk hk hk kk kk  hk hk hk hh kk  hh hk hk hk hk  hk hk kk kk hk  hh hh hh hk
sww-1918_165 <hkxhk>  (hh,hk,kk) ; 502
  hk kk kk kk kk  hk hh hk kk hk  hk kk hk hk kk  hh hh kk hk hk  hk hk hk -- hk  hk -- hh hk hk  hh hk hk hk hk  hk hk hk hk hk  hk hk hh hk hk  hk -- hh hh hk
  hk -- hk hk hk  hk hk hk hk hk  hk hk hk kk kk  -- hk hh hh hh  hh -- hk hk hk  hh hk hk hk hk  hk hh hh kk kk  hk hk hk hk hk  kk hk hk hh hk  hk hk hk hk hk
  hh hk hk hh hk  hk hk hk hk hk  hk hk hk hk kk  hk hk hh hk hk  kk hk hh hk kk  hh hk hh hk hh  hh kk kk kk hk  hh hh hh hk
PVGA-1955/1956_358 <hkxhk>  (hh,hk,kk) ; 503
  -- -- hk hk hk  kk hk hh hk hk  kk hk kk hk hk  hh -- hk hh --  -- hk kk kk kk  -- kk hh hh hk  kk hk hk hh hk  hk hk kk hk hk  hh hk hk -- hk  hk -- hh kk hk
  hk hk hk hk kk  hh hk hk -- kk  hh -- hk hk hk  -- kk hk hk hk  hk hh kk hh hk  hk hk hk kk hk  hk hk hk kk kk  hk hh hk hk hk  hk hk hk hk hk  hk hk hk hh hh
  hk hh hk hk kk  hk hh hk hk hk  kk kk hk hk hk  hk hk hk hk kk  hk hk hk hh kk  hk hh hk hk hk  hh hh kk kk kk  hk hk hk kk
PVGA-1955/1956_348 <hkxhk>  (hh,hk,kk) ; 504
  -- hk -- hk kk  hk kk hk hk hk  hk kk hk hk hh  hk -- hk kk hk  hk hh hk hh hk  hk hh hk kk hk  hh hk hk hk kk  kk hk hh hh hk  kk hk hh hh --  hk hh hh hk --
  hk hk kk hk --  hk -- hk hh hk  kk hk kk hh hh  -- hk kk -- --  hk hk hk hk hk  hk hk hk hk hh  hk -- -- hk hk  hk hk -- -- hk  hk hk hk hk hh  -- kk kk kk kk
  kk kk kk hk hk  hk hk hk hh kk  hk hh hk kk hk  hk hk hk hh hk  hk hk hk kk hk  kk hk hk hk hk  hk hk hh hk hk  kk kk -- hk
nfsg-054_210 <hkxhk>  (hh,hk,kk) ; 505
  hk hk hk hh hk  hk hk hk hk hk  hk hk hk hk hk  hk hk hk hk hk  hk hk kk hh hk  hk hk hh -- hk  hk hh hk hk hh  hk hk hk hh hk  hk hk hk hk hk  hk hk hk hh hh
  hk -- hk -- hk  hh kk hk hk hk  hk hk hk hk hk  hk hk hk kk hh  hk hk hk kk hk  hk hk hk hk hk  kk kk hh hh hk  hk hk hh hk hk  hk kk hh hk kk  kk kk kk kk kk
  kk kk hk hk hk  hk hh hk kk kk  hh hh hh hk hk  -- hk hk hh hh  hk hh hh kk hh  kk kk hk hk kk  hk hk hh hh hk  kk kk kk hk
nfsg-054_175 <hkxhk>  (hh,hk,kk) ; 506
  hk hk hk kk hh  hk hk hk hk hh  hh hh hk hk hh  hk hk hk hh hh  hk hk hh -- hk  hh hh kk -- hh  hk -- hk kk kk  hh kk hh kk hk  -- -- hk hk hk  hk hk hh -- kk
  hk kk -- hh hk  kk hk hh hk kk  hk hk -- hk hk  hk hh -- kk kk  -- hk hk hk kk  hk hk hh -- hh  hk kk kk hh hh  hh hk hk hk hk  hk hh kk hk hk  kk hk kk kk kk
  kk kk kk hk hk  hk hk hk hk hk  kk hh -- hh kk  kk hk hk kk hh  hh -- hk kk --  -- kk hk -- --  -- hk hh hh hk  kk kk kk hk

individual names:
206 ; 1
209 ; 2
10 ; 3
11 ; 4
16 ; 5
18 ; 6
23 ; 7
33 ; 8
34 ; 9
35 ; 10
36 ; 11
37 ; 12
39 ; 13
41 ; 14
42 ; 15
43 ; 16
44 ; 17
45 ; 18
46 ; 19
47 ; 20
48 ; 21
49 ; 22
50 ; 23
51 ; 24
52 ; 25
53 ; 26
55 ; 27
56 ; 28
57 ; 29
58 ; 30
210 ; 31
60 ; 32
62 ; 33
63 ; 34
64 ; 35
65 ; 36
66 ; 37
67 ; 38
68 ; 39
69 ; 40
70 ; 41
71 ; 42
72 ; 43
73 ; 44
74 ; 45
75 ; 46
76 ; 47
77 ; 48
78 ; 49
79 ; 50
80 ; 51
81 ; 52
83 ; 53
85 ; 54
86 ; 55
87 ; 56
88 ; 57
90 ; 58
91 ; 59
92 ; 60
93 ; 61
94 ; 62
97 ; 63
98 ; 64
215 ; 65
216 ; 66
99 ; 67
100 ; 68
101 ; 69
102 ; 70
103 ; 71
104 ; 72
105 ; 73
106 ; 74
107 ; 75
211 ; 76
111 ; 77
112 ; 78
113 ; 79
114 ; 80
115 ; 81
118 ; 82
120 ; 83
121 ; 84
122 ; 85
127 ; 86
128 ; 87
130 ; 88
132 ; 89
135 ; 90
136 ; 91
138 ; 92
140 ; 93
141 ; 94
145 ; 95
146 ; 96
147 ; 97
148 ; 98
150 ; 99
212 ; 100
153 ; 101
155 ; 102
156 ; 103
157 ; 104
158 ; 105
159 ; 106
162 ; 107
163 ; 108
165 ; 109
166 ; 110
168 ; 111
172 ; 112
174 ; 113
175 ; 114
176 ; 115
177 ; 116
180 ; 117
181 ; 118
214 ; 119
184 ; 120
185 ; 121
187 ; 122
189 ; 123
190 ; 124
191 ; 125
196 ; 126
199 ; 127
200 ; 128
201 ; 129
205 ; 130
218 ; 131
219 ; 132
230 ; 133
220 ; 134
221 ; 135
223 ; 136
226 ; 137
227 ; 138
228 ; 139
